# Supplementary material for: Antimicrobial Activity of Protein Fraction from Naja ashei Venom against Staphylococcus epidermidis
Source: Molecules. 2020 Jan 10;25(2):293. doi: 10.3390/molecules25020293 (PMC7024148; doi:10.3390/molecules25020293)
Supplement: Supplementary file 1 [file molecules-25-00293-s001.zip]

Archive with 3 entries (3 files):
- Table S1 Protein identifications.xls
- Table S2.docx
- Table S3.docx
