# Supplementary material for: Antimicrobial Activity of Protein Fraction from Naja ashei Venom against Staphylococcus epidermidis
Source: Molecules. 2020 Jan 10;25(2):293. doi: 10.3390/molecules25020293 (PMC7024148; doi:10.3390/molecules25020293)
Supplement: Supplementary file 1 [file molecules-25-00293-s001.zip › Table S1 Protein identifications.xls]

## Sheet: F1
Main Accession	Description	Protein group	MW [kDa]	Possible Coverage [%]	Coverage [%]	Spectrum Counting NSAF	#Peptides	#Unique	#PSMs	Confidence [%]	Sequences
P25517	Cytotoxin 5 (3SA5_NAJMO)	3FTx	6.84046	100	33.33	0.142593	4	3	20	100	YECCDTDRCN	GCIDVCPK	VKYECCDTDR
P01458	Cytotoxin 3 (3SA3_NAJNI)	3FTx	6.78629	100	30	0.09375	3	0	11	100	CNQLIPPFWK	GCIDVCPK
P82463	Muscarinic toxin-like protein 2 (3SUC2_NAJKA)	3FTx	7.29347	100	33.85	0.0692308	2	2	6	100	GCAATCPIAENR	DVIECCSTDK
U5KJJ1	Cathelicidin-related peptide Pt_CRAMP1 (CAMP1_PSETE)	AMP	21.1385	51.63	10.33	0.115789	3	1	14	100	LLEAVPPPK	ETVCLVAEER
B6D434	Cathelicidin-related peptide Bf-CRAMP (CAMP_BUNFA)	AMP	21.856	58.12	4.19	0.018018	1	0	6	100	SGEDSLYR	ETVCLVAEER
A0A2D0TC04	Snake venom phosphodiesterase (PDE) (A0A2D0TC04_NAJAT)	AP-like SSF53649	94.5545	70.12	3.25	0.00445633	9	2	11	100	DFYTFDSEAIVK	VLCSCSEDCLTK	MANVLCSCSEDCLTK
A0A2D4ILD7	Uncharacterized protein (Fragment) (A0A2D4ILD7_MICLE)	AP-like SSF53649	15.1376	84.09	9.09	0.0454545	3	3	9	100	RLMGLFEPSDMK	LMGLFEPSDMK	LMGLFEPSDMK
A0A2D4IPJ7	Uncharacterized protein (A0A2D4IPJ7_MICLE)	CRISP	67.2465	44.46	1.61	0.00154321	1	0	1	100	DGQSISLVLK	CLETFGEQPLSK
A0A223PK22	Cysteine rich secretory protein (Fragment) (A0A223PK22_DABRR)	CRISP	29.0432	61.87	21.4	0.00192208	4	0	24	100	EIVDLHNSLR	SVTPTASNMLK
Q7T1K6	Cysteine-rich venom protein natrin-1 (CRVP1_NAJAT)	CRISP	26.8646	53.56	17.99	0.0365238	10	0	48	100	QKEIVDLHNSLR	EIVDLHNSLR	QSSCQDDWIK	MEWYPEAASNAER	VLEGIQCGESIYMSSNAR
Q7T1K6	Cysteine-rich venom protein natrin-1 (CRVP1_NAJAT)	CRISP	26.8646	53.56	4.18	0.0366109	2	0	21	100	QKEIVDLHNSLR	EIVDLHNSLR	QSSCQDDWIK	MEWYPEAASNAER	VLEGIQCGESIYMSSNAR
A0A2D4PVS5	Uncharacterized protein (Fragment) (A0A2D4PVS5_MICSU)	Ig-like SSF48726	67.4611	44.17	5.67	0.0114014	6	3	16	100	SQLYLQMNSLK	AEDTAVYYCAR	DVQLLESGGDVR
A0A2D4M1A3	Ig-like domain-containing protein (Fragment) (A0A2D4M1A3_9SAUR)	Ig-like SSF48726	16.22	80.42	8.39	0.027972	1	0	4	100	QVVLTQSDPVLK	AEDTAVYYCAR	GTMVTVTSESPK	APSLFPLIPSG
A0A2D4LEH0	Uncharacterized protein (Fragment) (A0A2D4LEH0_9SAUR)	Ig-like SSF48726	52.8794	63.52	9.01	0.0127841	6	1	25	100	RGWSSLDYWGKGTMVTVSSESPK	GTMVTVSSESPK	APSLFPLIPSG	APSLFPLIPSGD	GGYTIWSK
A0A2D4LE86	Uncharacterized protein (Fragment) (A0A2D4LE86_9SAUR)	Ig-like SSF48726	52.1107	52.7	4.75	0.0110063	4	3	8	100	GTMVTVSSAVK	LEDTAVYYCAR
A0A0B8RRE3	Ig lambda chain (A0A0B8RRE3_BOIIR)	Ig-like SSF48726	24.0905	49.78	3.93	0.0350877	1	0	4	100	FVHCDGCSNR	YLASSYLTR
A0A2D4M1A3	Ig-like domain-containing protein (Fragment) (A0A2D4M1A3_9SAUR)	Ig-like SSF48726	16.22	80.42	16.08	0.0125874	2	0	8	100	QVVLTQSDPVLK	AEDTAVYYCAR	GTMVTVTSESPK	APSLFPLIPSG
V8P9R0	Uncharacterized protein (V8P9R0_OPHHA)	Ig-like SSF48726	190.977	55.76	1.94	0.00362807	4	1	19	100	EQQEITTGITTSK	APSLFPLIPSG	APSLFPLIPSGD	GGYTIWSK
A0A0B8RZN5	Arrestin domain-containing protein 1 (A0A0B8RZN5_BOIIR)	Ig-like SSF48726	46.2426	54.01	9.43	0.0103149	3	3	6	100	GYTVGQVIQLR	FLLPASAPTSFEGPFGK	DTSTIVASLIQK
A0A2D4LP04	Ig-like domain-containing protein (Fragment) (A0A2D4LP04_9SAUR)	Ig-like SSF48726	22.4359	73.2	11.86	0.0310137	7	0	39	100	EIDASWTR	CHVEHDGLPEPLDL	CHVEHDGLPEPLDLA
A0A0B8RRE3	Ig lambda chain (A0A0B8RRE3_BOIIR)	Ig-like SSF48726	24.0905	49.78	4.37	0.0394737	1	0	9	100	FVHCDGCSNR	YLASSYLTR
V8NJK5	Uncharacterized protein (Fragment) (V8NJK5_OPHHA)	Ig-like SSF48726	103.173	36.58	1.06	0.00191571	3	0	3	100	YIQCSGYGRG	FVHCDGCSR
A0A2D4HEV1	IGv domain-containing protein (Fragment) (A0A2D4HEV1_MICLE)	Ig-like SSF48726	12.3389	77.27	31.82	0.0409848	6	2	22	100	GTMVTVSSESPK	APSLFPLIPSG	APSLFPLIPSGD	TEDTAVYYCAR
A0A2D4HR81	Ig-like domain-containing protein (Fragment) (A0A2D4HR81_MICLE)	Ig-like SSF48726	12.348	74.55	21.82	0.00757576	2	0	3	100	SEDTAVYYCAR	DSSNLYLQMNNLK
V8NFA2	Ig-like domain-containing protein (Fragment) (V8NFA2_OPHHA)	Ig-like SSF48726	71.6499	68.98	1.78	0.0412262	4	4	25	100	KWDALPGYNQR	WDALPGYNQR
V8P6Z1	Epididymal secretory protein E1 (V8P6Z1_OPHHA)	Others	16.7487	70.59	21.57	0.0844227	4	4	28	100	LVDVPFPLEEPDGCK	CPILNGHSYSYLNK	CPILNGHSYSYLNKLPVK
A0A2D4GR65	P-type domain-containing protein (Fragment) (A0A2D4GR65_MICCO)	Others	32.3295	60	6.9	0.00732218	2	0	5	100	GCCYVPVSSK	LLSQDECQAR
A0A2R4N4Q6	Amine oxidase (Fragment) (A0A2R4N4Q6_NAJAT)	Others	57.9265	68.64	1.58	0.00739958	1	0	7	100	HVVVVGAGMAGLSAAYVLAGAGHK	VTYQTPAK
A0A2D4P004	SASA domain-containing protein (Fragment) (A0A2D4P004_MICSU)	Others	38.0704	51.05	18.92	0.0494277	7	3	40	100	WHQTADYGYVPNKR	SIIFQGPYPQK	YAWSEWPCEYK	LHLGALAVAYGEK	WHQTADYGYVPNK	SVILQNPTCSDGIK
V8NNL9	Insulin-like growth factor-binding protein 3 (Fragment) (V8NNL9_OPHHA)	Others	28.5536	70.98	10.59	0.0342484	6	6	22	100	CGSGLSCRPR	ALEQCKPMVPECPELVR	PMVPECPELVR	QCKPMVPECPELVR
A0A0F7ZD52	Choline transporter-like protein 4 (A0A0F7ZD52_CROAD)	Others	81.0499	56.21	1.26	0.0019084	1	0	3	100	NAFNLLMR	YNDEGLYQR
V8NYK2	Sialate O-acetylesterase (V8NYK2_OPHHA)	Others	55.0019	45.13	13.25	0.0370531	6	2	42	100	WHQTADYGYVPNKR	YAWSEWPCEYK	LHLGALAVAYGEK	SQNNPAWILL	WHQTADYGYVPNK	EPSHAIIWGFGDPGSK
V8N8G0	Alkaline phosphatase (Fragment) (V8N8G0_OPHHA)	Others	28.3563	61.54	26.15	0.137762	7	4	50	100	QVPDSAGTATAYLCGVK	NLTVSLFEPSDMK	VQHASPAGNYAHVVNR	SVGIVTTTR	VQHASPAGNYAH	ANYMTIGVSAAAR
V8N7Y3	Vascular non-inflammatory molecule 2 (Fragment) (V8N7Y3_OPHHA)	Others	97.5962	46.54	7.74	0.0183189	8	8	32	100	SLCCHLSYR	FGPAPVQK	NCNYIDPK	LMNQNMDILEDAIQK	YQYNTNVVFDSEGK	EPELATFDTAFGK
A0A2D4L9M5	Sulfatase domain-containing protein (Fragment) (A0A2D4L9M5_9SAUR)	Others	58.849	45.98	10.73	0.0264639	10	3	42	100	WNLQYCEFDDR	TQMDGMSLLPLLR	QLYEFDIK	MQEPYTFPALLK	SECGYQTFFAGK
A0A2R4N4Q6	Amine oxidase (Fragment) (A0A2R4N4Q6_NAJAT)	Others	57.9265	68.64	4.73	0.00634249	1	0	7	100	HVVVVGAGMAGLSAAYVLAGAGHK	VTYQTPAK
A0A2D4IN36	N-acetylglucosamine-6-sulfatase (A0A2D4IN36_MICLE)	Others	61.0134	48.71	11.62	0.0181431	11	4	41	100	WNLQYCEFDDR	TQMDGMSLLPLLR	QLYEFDIK	TPGVFDPGYK	SECGYQTFFAGK		GVFDPGYK	TIDQEILEK
A0A2D4GAE6	Alpha-galactosidase (A0A2D4GAE6_MICCO)	Others	49.7125	54.44	5.92	0.0121012	5	4	12	100	LDGCYSSSDEQAQGYPR	ALADYVHSR
A0A2D4L6I0	Glyco_18 domain-containing protein (Fragment) (A0A2D4L6I0_9SAUR)	Others	44.7488	66.58	19.2	0.0460662	11	2	65	100	DSGGVFHQVWFDDPR	THECIIEK	WINQQVDLAK	AAWINQQVDLAK	YDPELMCYAHSK	SAEYYALTALVK	GVCPCQDPALCKPISSPR	YDPELMCYAH
J3SF51	Ribonuclease T2-like (J3SF51_CROAD)	Others	30.4178	87.6	3.88	0.0243363	2	0	8	100	KIDLNSFLLK	IDLNSFLLK
V8PE22	Ribonuclease T2 (V8PE22_OPHHA)	Others	24.4449	100	7.25	0.0193237	1	0	4	100	KIDLNSFLLK	HGTCAAELEALNSQK	IDLNSFLLK
V8PGN0	Superoxide dismutase [Cu-Zn] (V8PGN0_OPHHA)	Others	17.0265	61.35	31.29	0.0662644	7	3	35	100	THGGPQDEIR	IEGLTPGK	EDDLGKGENEESLK	GRIEGLTPGK	CGVVGLAK	SMVVHEKEDDLGKGENEESLK	LACGVVGLAK
I2C090	Ophiophagus venom factor (VCO3_OPHHA)	Others	183.812	70.14	1.71	0.00108568	3	0	11	100	AAFLECCR	YIQEGDACK	DKVPDTEIETK
Q91132	Cobra venom factor (VCO3_NAJKA)	Others	184.401	72.59	1.04	0.000274246	10	4	15	80	AAFLECCR	YIQEGDACK
P01140	Venom nerve growth factor (NGFV_NAJNA)	Others	13.0141	81.03	11.21	0.0372126	5	5	14	100	CKNPNPEPSGCR	CKNPNPEPSGCRG	NPNPEPSGCR	CKNPNPEP
P10116	Basic phospholipase A2 2 (PA2B2_LATCO)	PLA2	13.344	81.36	11.86	0.00423729	1	0	1	100	CCKTHDDCYGQAEK	GTPVDDLDR
P00605	Phospholipase A2 "basic" (PA2B4_NAJNG)	PLA2	13.259	79.66	71.19	0.0730219	12	6	74	100	NMIHCTVP	NMIHCTVPSRP	CCQVHDNCYEK	DYGCYCGR	YIDANYNINFK	MGCWPYLTLYK	GTPVDDLDR	CDLVAANCFAGAR	GGKGTPVDDLDR	CGAAVCNCDLVAANCFAGAR
P00602	Acidic phospholipase A2 CM-I (PA2A1_NAJMO)	PLA2	13.2099	53.39	60.17	0.181447	11	1	80	100	NMIHCTVP	LGCWPYLTLYK	NMIHCTVPSRP	CCQVHDNCYGEAEK	QVHDNCYGEAEK	DYGCYCGR	YECSQGKLTCSGGNNK	YIDANYNVNLK
P00603	Basic phospholipase A2 CM-II (PA2B2_NAJMO)	PLA2	13.2249	79.66	67.8	0.0996624	12	1	78	100	CAAAVCNCDLVAANCFAGAR	NMIHCTVP	LGCWPYLTLYK	NMIHCTVPSRP	CCQVHDNCYGEAEK	QVHDNCYGEAEK	DYGCYCGR	YECSQGKLTCSGGNNK	CDLVAANCFAGAR
R4G2E0	PLA2-Bra-11 (R4G2E0_9SAUR)	PLA2	16.4523	72.79	9.52	0.0046729	1	0	3	100	CCKTHDDCYGEAEK	GTPVDDLDR
A4FS04	Acidic phospholipase A2 natratoxin (PA2A_NAJAT)	PLA2	13.1787	82.35	19.33	0.0216548	3	0	42	100	CCQVHDNCYNEAEK	GTPVDDLDR
Q9PWI4	Phospholipase A2 inhibitor subunit gamma A (PLIA_ELAQU)	PLA2 inhibitor	22.5318	66.83	9.9	0.022561	2	1	22	98.2659	THEERRNDLIK	NCFSSSICK
Q7LZI1	Phospholipase A2 inhibitor 31 kDa subunit (PLIB_NAJKA)	PLA2 inhibitor	20.4384	63.3	20.21	0.282213	5	4	60	100	NCFSSSICK	THEVDRNELIK	CINIAGYR	SCEICHNVGK
V8NQJ4	Cathepsin Z (Fragment) (V8NQJ4_OPHHA)	SVCP	48.6687	51.39	8.1	0.0245736	6	3	28	100	NSWGEPWGEK	DGVNYASTTR	TYPRPHEYLDISK	PHEYLDISK	SRDGVNYASTTR
T1DLZ8	Cathepsin Z-like protein (T1DLZ8_CROHD)	SVCP	33.522	47.85	22.77	0.0331001	8	5	23	100	NSWGEPWGEK	FNQCGTCTTFGECHVIK	DGVNYASTTR	NQHIPQYCGSCWAHGSTSAFADR	QSCYKPLPR
A0A1W7RIT1	Calpain 5 (A0A1W7RIT1_AGKCO)	SVCP	73.1238	70.51	4.84	0.00316456	5	1	8	100	NELWCALVEK	AVSAADMEAR	LINTSYLSIHK
A0A2D4FE86	Calpain catalytic domain-containing protein (Fragment) (A0A2D4FE86_MICCO)	SVCP	27.2498	88.46	14.1	0.0238604	5	2	13	100	TWEEAVLK	ETFLQNPQYVFDVK	LINTSYLSIHK
D8VNS0	Zinc metalloproteinase-disintegrin-like (VM3_CERRY)	SVMP	68.9116	67.97	4.23	0.00945378	6	6	34	100	AAKDDCDVAEFCTGRTADCPMDGLQR	TADCPMDGLQR
T1DNX8	Aminopeptidase (T1DNX8_CROHD)	SVMP	110.697	56.63	1.22	0.000859107	1	0	2	100	AQIIDDAFNLAR	QPTDLILIHSK	AFPCFDEPAMK	DNADVGFGSATR	SEVYGPMQK
R4FJZ4	SVMP-Hop-15 (Fragment) (R4FJZ4_9SAUR)	SVMP	27.325	52.57	13.04	0.229569	8	1	617	100	SAECPTDSFQRN	ECPTDSFQR	CPTDSFQR	DDCDSPESCTGQSAECPTDSFQR	SAECPTDSF	IPCAAKDVK	SAECPTDSFQR
P0DJ43	Zinc metalloproteinase-disintegrin-like mikarin (Fragments) (VM3_MICIK)	SVMP	18.4261	63.91	10.06	0.235136	16	4	384	100	CEKKDDCDLPEICTGR	DDCDLPELCTGR	DLPELCTGR	CCEKKDDCDLPEICTGR	LPELCTGR	DCDLPELCTGR	DDCDLPELC	KDDCDLPEICTGR
R4FIY6	SVMP-Ver-17 (Fragment) (R4FIY6_9SAUR)	SVMP	56.7195	46.25	9.68	0.0062166	23	2	60	100	DDCDLPELCTGQ	AAKDDCDLPEICTGQ	SAECPMDSFQR	AAKDDCDLPEL	DDPDYAMVEPGTK	CGDGMVCSNR	DDCDLPELC
R4FIC4	SVMP-Den-9 (R4FIC4_DENDV)	SVMP	68.2524	53.67	2.94	0.0085396	11	6	31	100	IPCAAKDVK	DGQGCGFCR
T1DNX8	Aminopeptidase (T1DNX8_CROHD)	SVMP	110.697	56.63	3.16	0.00183536	4	0	10	100	AQIIDDAFNLAR	QPTDLILIHSK	AFPCFDEPAMK	DNADVGFGSATR	SEVYGPMQK
B5G6F7	Metalloproteinase (B5G6F7_DEMVE)	SVMP	68.2674	56.14	5.89	0.0881336	10	2	621	100	SAECPTDSFQRN	ECPTDSFQR	AAKDDCDLPETCTGRSAECPTDSFQR	CPTDSFQR	SAECPTDSF	IPCAAKDVK	SAECPTDSFQR
D3TTC1	Zinc metalloproteinase-disintegrin-like kaouthiagin-like (VM3KL_NAJAT)	SVMP	66.2488	56.66	7.42	0.0327388	10	2	70	100	DDCDLPELCTGQ	AKDDCDLPELCTGQSAECPTDSLQR	VAKDDCDLPELCTGQSAECPTDSLQR	IPCAAKDVK	DDCDLPELC	FKGAETECR
B5KFV2	Porphyriacase-1 (B5KFV2_PSEPO)	SVMP	68.2374	63.78	8.81	0.0747769	15	1	631	100	SAECPTDSFQRN	ECPTDSFQR	CPTDSFQR	ADDPDYGMVEPGTK	SAECPTDSF	IPCAAKDVK	AECRAAKDDCDLPESCTGQSAECPTDSFQR	SAECPTDSFQR
B5KFV8	Nigrescease-1 (B5KFV8_CRYNI)	SVMP	68.4291	53.34	3.43	0.0860271	11	2	622	85.7143	SAECPTDSFQRN	ECPTDSFQR	CPTDSFQR	SAECPTDSF	IPCAAKDVK	SAECPTDSFQR
D3TTC2	Zinc metalloproteinase-disintegrin-like atragin (VM3H_NAJAT)	SVMP	69.135	62.48	9.46	0.00229563	26	0	81	100	DDCDLPELCTGQ	AAKDDCDLPEICTGQ	DSCFTLNQR	IPCAAKDVK	AAKDDCDLPEL	LQHEAQCDSEECCEK	CGDGMVCSNR	DDCDLPELC
A0A194AR91	Metalloproteinase type III 2 (A0A194AR91_9SAUR)	SVMP	68.952	56.12	9.95	0.0442934	24	2	652	100	SAECPTDSFQRN	ECPTDSFQR	CPTDSFQR	SAECPTDSF	IPCAAKDVK	LQHEAQCDSEECCEK	CGDGMVCSNR	EFCTGRSAECPTDSFQR	SAECPTDSFQR	AAKDDCDLPEFCTGR
A0A0F7YYV1	Metalloproteinase (Type III) 2b (A0A0F7YYV1_MICFL)	SVMP	68.7707	60.1	9.61	0.00769625	13	6	44	100	DLPELCTGR	SAECPTDSF	LPELCTGR	IPCAAKDVK	NDCDLPELCTGR	AAKNDCDLPELCTGR	DCDLPELCTGR	KGNSMTCTCSVSPRDPDYGMVEPGTK
A0A2D4PNS1	Aminopeptidase (Fragment) (A0A2D4PNS1_MICSU)	SVMP	94.8586	57.71	3.86	0.00220406	4	0	5	100	AQIIDDAFNLAR	LVATTQMQAADAR	AFPCFDEPAMK	MLSEFLTEPVFR	TEFEPTLK	DNADVGFGSATR	LVATTQMQAADAR
J3SEW5	Neprilysin-like protein (J3SEW5_CROAD)	SVMP	85.3849	70.68	1.61	0.00074184	1	0	1	100	HIIPETSSR	LYVQEAFAGESK
A0A2D4LR91	Uncharacterized protein (Fragment) (A0A2D4LR91_9SAUR)	SVMP	63.952	55.86	5.95	0.0048627	4	0	10	100	MLSEFLTEPVFR	SAIYCSAIR	AQIIDDAFNLAR
A0A194AS47	Metalloproteinase type III 2 (A0A194AS47_9SAUR)	SVMP	69.0925	76.67	4.4	0.0717824	22	0	1045	100	SAECPTDSFQRN	ECPTDSFQR	DDCDLPELCTGR	DLPELCTGR	AAKDDCDLPEICTGR	CPTDSFQR	SAECPTDSF	LPELCTGR	IPCAAKDVK	AAKDDCDLPEL	DCDLPELCTGR	CGDGMVCSNR	DDCDLPELC	DDCDLPELCTGRSAECPTDSFQR	KDDCDLPEICTGR	SAECPTDSFQR
A6MJH2	Venom dipeptidylpeptidase IV (A6MJH2_OXYSU)	SVSP	86.5451	47.14	5.71	0.00328485	6	0	22	100	WQYYDSIYTER	CGIAVAPVSR	RLGTYEVEDQISAAK	CGIAVAPVSR	LGTYEVEDQISAAK	TTPNAKPVEITENGAENK
A0A098LYK4	Dipeptidylpeptidase 4 (A0A098LYK4_PANGU)	SVSP	85.9558	57.5	6.37	0.0127883	12	5	35	100	WQYYDSIYTER	CGIAVAPVSR	RLGTYEVEDQISAAK	CGIAVAPVSR	LFSEMSFVDKDK	LGTYEVEDQISAAK
A0A098LWT3	Dipeptidylpeptidase 4 (A0A098LWT3_PYTRG)	SVSP	86.0509	53.71	4.91	0.00450038	5	0	20	100	FQPSEPYFASDK	WQYYDSIYTER	CGIAVAPVSR	RLGTYEVEDQISAAK	CGIAVAPVSR	LGTYEVEDQISAAK
V8NGL0	Prostasin (Fragment) (V8NGL0_OPHHA)	SVSP	43.0657	45.8	3.31	0.126214	4	4	54	100	RNPDPEDSHTLHR	NPDPEDSHTLHR
A0A077LD18	Venom dipeptidylpeptidase IV (A0A077LD18_PROEL)	SVSP	86.0999	60.45	5.99	0.0056205	6	0	23	100	WQYYDSIYTER	CGIAVAPVSR	RLGTYEVEDQISAAK	CGIAVAPVSR	AGAINPTIR	LGTYEVEDQISAAK

## Sheet: F2 
Main Accession	Description		MW [kDa]	Possible Coverage [%]	Coverage [%]	Spectrum Counting NSAF	#Peptides	#Unique	#PSMs	Confidence [%]	Sequences
P0CG57	Neutral phospholipase A2 homolog taipoxin beta chain 2 (PA2TC_OXYSC)	PLA2	13.3039	100	17.8	0.743028	5	3	1572	100	TPVDDLDR	CCQVHDECYATA	GTPVDDLDR	pyro-CCQVHDECYATA
Q8JFB2	Phospholipase A2 GL16-1 (PA2I_LATSE)	PLA2	16.4187	54.61	8.55	0.0722892	2	2	10	100	CCQTHDNCYSQAK	pyro-CCQTHDNCYSQAK
P00599	Basic phospholipase A2 1 (PA2B1_NAJME)	PLA2	13.4639	79.66	22.03	0.534903	10	4	1578	100	TPVDDLDR	GTPVDDLDR	PWWHFANYGCYCGR	GKGTPVDDLDR	KGTPVDDLDR	GGKGTPVDDLDR
A0A0F7YYZ6	Phospholipase A2 2ac (A0A0F7YYZ6_MICFL)	PLA2	16.0745	59.72	9.72	0.221726	2	0	88	100	CCQVHDDCYGEAEK	pyro-CCQVHDDCYGEAEK
P00605	Phospholipase A2 "basic" (PA2B4_NAJNG)	PLA2	13.259	79.66	75.42	1.30753	44	4	2564	100	TPVDDLDR	GTPVDDLDR	GKGTPVDDLDR	KGTPVDDLDR	GGKGTPVDDLDR	NMIHCTVPSRPWWHFADYGCYCGR	DYGCYCGR	CGAAVCNCDLVAANCFAGA	WPYLTLYK	VCNCDLVAANCFAGAR	ADYGCYCGR	CGAAVCNCDLVAANCFAGAR	AAVCNCDLVAANCFAGAR	NMIHCTVPSRPWW	CCQVHDNCYEK	YIDANYNINFK	MGCWPYLTLYK	CTVPSRPWWHFADYGCYCGR	NMIHCTVPSRPWWHFADYGCYCGR	NMIHCTVPSRPWWH	NCDLVAANCFAGAR	NMIHCTVPSRP	CWPYLTLYK	NMIHCTVPSRPWWH	CGAAVCNCDLVAANCFAG	CDLVAANCFAGAR	pyro-CDLVAANCFAGAR	NMIHCTVPSRP	NMIHCTVPSRPW	MGCWPYLTLYK	NMIHCTVPSR	pyro-CCQVHDNCYEK	FADYGCYCGR	TVPSRPWWHFADYGCYCGR	pyro-CGAAVCNCDLVAANCFAGAR	NMIHCTVPSR
P00602	Acidic phospholipase A2 CM-I (PA2A1_NAJMO)	PLA2	13.2099	53.39	64.41	11.5908	37	10	2733	100	NMIHCTVPSRPWWHFADYGCYCGR	DYGCYCGR	WPYLTLYK	ADYGCYCGR	NMIHCTVPSRPWW	CTVPSRPWWHFADYGCYCGR	NMIHCTVPSRPWWHFADYGCYCGR	NMIHCTVPSRPWWH	NMIHCTVPSRP	CWPYLTLYK	NMIHCTVPSRPWWH	NMIHCTVPSRP	NMIHCTVPSRPW	NMIHCTVPSR	FADYGCYCGR	TVPSRPWWHFADYGCYCGR	NMIHCTVPSR	LGCWPYLTLYK	QVHDNCYGEAEK	CQVHDNCYGEAEK	CCQVHDNCYGEAEK	pyro-QVHDNCYGEAEK	YIDANYNVNLK	LGCWPYLTLYKYECSQGK	pyro-CCQVHDNCYGEAEK	CCQVHDNCYGEA	YECSQGKLTCSGGNNK
P00601	Acidic phospholipase A2 DE-III (PA2A3_NAJME)	PLA2	13.3508	75.63	27.73	0.576203	5	2	1548	100	TPVDDLDR	GTPVDDLDR	NMIHCTVPNRSWWHFANYGCYCGR
A4FS04	Acidic phospholipase A2 natratoxin (PA2A_NAJAT)	PLA2	13.1787	100	19.33	0.820075	4	0	1649	100	TPVDDLDR	GTPVDDLDR	CCQVHDNCYNEAEK	pyro-CCQVHDNCYNEAEK
P01462	Cytotoxin 2 (3SA2_NAJHA)	3FTx	6.85331	100	30	0.711111	6	0	220	100	YMCCNTDK	GCIDVCPK	YMCCNTDKCN	YMCCNTDK	YMCCNTDKCN
P01467	Cytotoxin 1 (3SA1_NAJMO)	3FTx	6.8214	100	55	2.04997	16	0	598	100	GCIDVCPK	AAPMVPVK	AAPMVPVKR	AAPMVPVK	CNQLIPPFWK	AAPMVPVKRG	pyro-CNQLIPPFWKTCPK	AAPMVPVKR	CNQLIPPFWKTCPK	pyro-CNQLIPPFWK	LKCNQLIPPFWK
P01452	Cytotoxin 4 (3SA4_NAJMO)	3FTx	6.7104	100	35	0.716667	3	3	55	100	YVCCSTDR	LIPIAYKTCPEGK
P25517	Cytotoxin 5 (3SA5_NAJMO)	3FTx	6.84046	100	46.67	0.353595	6	4	131	100	GCIDVCPK	VKYECCDTDR	KLIPLFSK	YECCDTDRCN
P0DSN1	Naniproin (3SAN_NAJNG)	3FTx	6.89047	100	30	0.173333	6	4	126	100	GCIDVCPK	YMCCTNDKCN
P82463	Muscarinic toxin-like protein 2 (3SUC2_NAJKA)	3FTx	7.29347	100	63.08	1.08128	6	6	245	100	GCAATCPIAENR	GCAATCPIAENRDVIECCSTDK	DVIECCSTDK	AATCPIAENR	SIFGVTTEDCPDGQNLCFK
A8QL51	L-amino-acid oxidase (OXLA_BUNMU)	LAAO	58.774	83.37	12.57	0.139595	21	4	516	100	STTDLPSR	RSPLEECFR	SPLEECFR	VLADDSDFFQALDIK	FWEADGIHGGK	LADDSDFFQALDIK	HVVVVGAGMAG	KFWEADGIHGGK	HVVVVGAGMAG	YPVKPSEEGK	DSDFFQALDIK
P81382	L-amino-acid oxidase (OXLA_CALRH)	LAAO	58.1843	75	6.2	0.259054	8	3	193	100	STTDLPSR	ENDYEEFLEIAR	RFDEIVDGMDKL
Q4JHE2	L-amino-acid oxidase (OXLA_NOTSC)	LAAO	59.0209	75.82	12.96	0.259005	13	2	1351	100	STTDLPSR	FWEADGIHGGK	HVVVVGAGMAG	KFWEADGIHGGK	HVVVVGAGMAG	KVIEELKR	SDDIFSYEK	YPVEPSEEGK	VTLLEASER
P0DI91	L-amino-acid oxidase (Fragments) (OXLA_NAJOX)	LAAO	11.2095	100	85.26	1.47199	14	3	1201	100	FWEADGIHGGK	KFWEADGIHGGK	DDRRSPLEECFQQNDYEEFLEIAR	KSDALFSYEK	REIQALCYPSIKK	SDALFSYEK	pyro-EIQALCYPSIK	EIQALCYPSIKK	DLSLIHDLPK	EIQALCYPSIK	QNDYEEFLEIAR	REIQALCYPSIK	DSSYHLSFIESLK
R4FID0	Amine oxidase (R4FID0_DENDV)	LAAO	61.5205	84.32	12.92	0.400441	21	12	775	100	FWEADGIHGGK	KFWEADGIHGGK	STTDLPSR	HVVVVGAGMAG	HVVVVGAGMAG	KVIEELKR	RIYFEPPLPAK	IYFEPPLPAKK	RIYFEPPLPAKK	FEPPLPAK	RFDEIVGGFDQLPKSMYQA	IYFEPPLPAK
A0A098LX00	Amine oxidase (A0A098LX00_PANGU)	LAAO	58.5071	78.68	12.79	0.124858	20	4	791	100	FWEADGIHGGK	KFWEADGIHGGK	STTDLPSR	HVVVVGAGMAG	HVVVVGAGMAG	YPVKPSEEGK	AGMAGLSAAYVLAGAGHK	SAAYVLAGAGHK	HVVVVGAGMAGLSAAYVLAGAGHK	HVVVVGAGMAGLSAAYVLAGAGHK	AAYVLAGAGHK	pyro-EDDYEEFLEIAR	EDDYEEFLEIAR
A0A098LWS4	Amine oxidase (A0A098LWS4_PYTRG)	LAAO	57.2141	72.08	10.1	0.0649961	12	7	156	100	STTDLPSR	HVVVVGAGMAG	HVVVVGAGMAG	YPVKPSEEGK	SFTPYQFQDYSEPLTTPAGR	TPYQFQDYSEPLTTPAGR	ITSFTPYQFQDYSEPLTTPAGR
A0A2R4N4Q6	Amine oxidase (Fragment) (A0A2R4N4Q6_NAJAT)	LAAO	57.9265	72.78	39.84	0.355744	50	22	3281	100	STTDLPSR	HVVVVGAGMAG	HVVVVGAGMAG	YPVKPSEEGK	FWEADGIHGGK	KFWEADGIHGGK	AGMAGLSAAYVLAGAGHK	SAAYVLAGAGHK	HVVVVGAGMAGLSAAYVLAGAGHK	HVVVVGAGMAGLSAAYVLAGAGHK	AAYVLAGAGHK	KVIEELKR	KSDALFSYEK	REIQALCYPSIKK	SDALFSYEK	pyro-EIQALCYPSIK	EIQALCYPSIKK	DLSLIHDLPK	EIQALCYPSIK	REIQALCYPSIK	VTLLEASER	SASQLYQESLRK	FHGWIDSTIMTGLR	AEMVHLNAR	VTYQTPAK	WNLDKYTMGSIT	TCADIVINDLSLIHDLPK	YTMGSITSF	IVINDLSLIHDLPK	TCADIVINDLSLIHDLPKR	GAVDMIGDLLNEDSSYH	FQENENAWYYINNIR	FHGWIDSTIMTGLR	SASQLYQESLR	AIAEMVHLNAR	AIAEMVHLNAR
Q7T1K6	Cysteine-rich venom protein natrin-1 (CRVP1_NAJAT)	CRISP	26.8646	53.56	26.78	0.140185	26	9	1123	100	QKEIVDLHNSLR	WYPEAASNAER	EWYPEAASNAER	VLEGIQCGESIYMSSNAR	QSSCQDDWIK	pyro-QKEIVDLHNSLR	NVDFNSESTR	pyro-QSSCQDDWIK	VLEGIQCGESIYMSSNAR	pyro-EIVDLHNSLR	NVDFNSESTRR	VLEGIQCGESIYMSSN	VDLHNSLR	EIVDLHNSLR	VDFNSESTR	MEWYPEAASNAER	GIQCGESIYMSSNAR	VDFNSESTRR	MEWYPEAASNAER
Q7ZT98	Cysteine-rich venom protein ophanin (CRVP_OPHHA)	CRISP	26.8514	51.88	20.08	0.049334	18	1	607	100	QKEIVDLHNSLR	WYPEAASNAER	pyro-QKEIVDLHNSLR	NVDFNSESTR	pyro-EIVDLHNSLR	NVDFNSESTRR	VDLHNSLR	EIVDLHNSLR	VDFNSESTR	VDFNSESTRR	AWTEIIQLWHDEYK
A0A2D4K359	ShKT domain-containing protein (Fragment) (A0A2D4K359_9SAUR)	CRISP	30.7635	67.64	11.64	0.088111	15	2	423	100	WYPEAASNAER	NVDFNSESTR	NVDFNSESTRR	VDFNSESTR	VDFNSESTRR	GLCTNPCK	MKWYPEAASNAER	MKWYPEAASNAER
H8PG95	CRISP isoform 2 (H8PG95_9SAUR)	CRISP	26.4142	66.81	3.36	0.0609244	2	0	53	100	GLCTNPCK	pyro-CPATCFCR	CPATCFCR
P0DL16	Cysteine-rich venom protein mossambin (Fragment) (CRVP_NAJMO)	CRISP	3.59689	100	80	0.722332	9	1	484	100	pyro-EIVDLHNSLR	VDLHNSLR	EIVDLHNSLR	NVDFNSESTR	NVDFNSESTRR	VDFNSESTR	VDFNSESTRR	KQNEIVDLHNSLR
A0A223PK22	Cysteine rich secretory protein (Fragment) (A0A223PK22_DABRR)	CRISP	29.0432	70.43	21.4	0.0224812	10	0	253	100	pyro-EIVDLHNSLR	VDLHNSLR	EIVDLHNSLR	RSVTPTASNMLK	SVTPTASNMLK	SVTPTASNMLK
A8S6B6	Cysteine-rich venom protein (CRVP_AUSSU)	CRISP	26.3691	66.81	13.45	0.014294	4	3	40	100	GLCTNPCK	SGPACGDCPSACVNGLCTNPCK	pyro-CPATCFCHNK	CPATCFCHNK
P84807	Cysteine-rich venom protein 25-A (Fragment) (CRVPA_NAJHH)	CRISP	3.42782	100	37.93	1.31148	6	2	88	100	VDFNSESTR	VDFNSESTRR	DVDFNSESTR
V8PIL7	Granulin (V8PIL7_OPHHA)	CRISP	86.1781	50.25	1.12	0.0205078	4	4	17	100	HSICTMTPK	HSICTMTPK
A0A2D4EV48	Ig-like domain-containing protein (Fragment) (A0A2D4EV48_MICCO)	Ig-like SSF48726	11.9339	77.98	22.94	0.298165	2	1	36	100	TVSPSVQVFAPSQEEIR	YLASSYLK
A0A0B8RUH1	Ig lambda chain (A0A0B8RUH1_BOIIR)	Ig-like SSF48726	24.2886	47.19	8.23	0.142202	2	1	30	100	FVHCNGCSNR	YLASSYLTR
A0A2D4HAH3	IGv domain-containing protein (Fragment) (A0A2D4HAH3_MICLE)	Ig-like SSF48726	11.4073	41.12	9.35	0.299242	2	0	49	100	FVHCDGCSRG	TVSPSVQVFAPSQEEIR	FVHCDGCSR
A0A2D4EU10	Uncharacterized protein (Fragment) (A0A2D4EU10_MICCO)	Ig-like SSF48726	38.3883	68.48	5.73	0.165079	2	0	144	100	VCATEWKEDETFTCK	EWKEDETFTCK	GTMVTVTSESPK	EDETFTCK	ATEWKEDETFTCK	APSLFPLIPSG	GGYTIWSK	GTMVTVTSESPK	ISNIPPEADYSK
A0A2D4NH43	ML domain-containing protein (A0A2D4NH43_9SAUR)	Ig-like SSF48726	17.9692	63.92	10.76	0.0624	2	0	24	100	WPTHIICK	NNNLEVNYR	NQPQFQFCGK
A0A2D4HEV1	IGv domain-containing protein (Fragment) (A0A2D4HEV1_MICLE)	Ig-like SSF48726	12.3389	77.27	42.73	0.184843	7	1	104	100	APSLFPLIPSG	DSSNFYLQMNNLK	GTMVTVSSESPK	GTMVTVSSESPK	TEDTAVYYCAR
A0A2D4HEU7	IGv domain-containing protein (Fragment) (A0A2D4HEU7_MICLE)	Ig-like SSF48726	12.3421	76.85	20.37	0.037037	3	1	30	100	APSLFPLIPSG	VEDTAVYYCAR
A0A2D4M1A3	Ig-like domain-containing protein (Fragment) (A0A2D4M1A3_9SAUR)	Ig-like SSF48726	16.22	80.42	32.17	0.080711	7	1	70	100	APSLFPLIPSG	GTMVTVTSESPK	GTMVTVTSESPK	pyro-QVVLTQSDPVLK	QVVLTQSDPVLK	AEDTAVYYCAR
A0A2D4HR81	Ig-like domain-containing protein (Fragment) (A0A2D4HR81_MICLE)	Ig-like SSF48726	12.348	74.55	21.82	0.0545455	2	0	22	100	DSSNLYLQMNNLK	SEDTAVYYCAR
A0A2D4PVU9	IGv domain-containing protein (Fragment) (A0A2D4PVU9_MICSU)	Ig-like SSF48726	13.2146	100	18.49	0.0287115	5	1	34	100	APSLFPLIPSG	SQLHLQMNNLK
A0A2D4LEH0	Uncharacterized protein (Fragment) (A0A2D4LEH0_9SAUR)	Ig-like SSF48726	52.8794	73.17	20.34	0.114983	20	1	530	100	APSLFPLIPSG	GTMVTVSSESPK	GTMVTVSSESPK	VCATEWKEDETFTCK	EWKEDETFTCK	EDETFTCK	ATEWKEDETFTCK	GGYTIWSK	SVYVLPPSLEELNLR	VLPPSLEELNLR	RGWSSLDYWGKGTMVTVSSESPK	TLEKDSVGEPK	APSVYVLPPSLEELNLR	ISNIPLEADYSK
A0A2D4LE86	Uncharacterized protein (Fragment) (A0A2D4LE86_9SAUR)	Ig-like SSF48726	52.1107	57.45	5.83	0.0408805	5	1	39	100	LEDTAVYYCAR	GNVYYCEVTHAASQTK
A0A2D4LDN5	Uncharacterized protein (Fragment) (A0A2D4LDN5_9SAUR)	Ig-like SSF48726	30.0842	67.42	12.73	1.11454	11	5	379	100	SPFVSHPEAAR	MMGLGGKDPVTGVR	MGLGGKDPVTGVR	LSYSPFVSHPEAAR	GLGGKDPVTGVR	NLQLSYSPFVSHPEAAR	LQLSYSPFVSHPEAAR	YSPFVSHPEAAR	TVSMMGLGGKDPVTGVR
A0A2D4PQ43	Uncharacterized protein (Fragment) (A0A2D4PQ43_MICSU)	Ig-like SSF48726	23.7406	74.04	17.31	0.158654	2	2	62	100	TENGVTFGSSTLCGHPQEPCYTYDR	FVPDKENPEEK
V8N9M9	Uncharacterized protein (Fragment) (V8N9M9_OPHHA)	Ig-like SSF48726	27.3139	53.15	16.54	0.0918605	5	5	35	100	PGQNLNLLCK	EVQLVSSGPGTVKPGQNLNLLCK	WFSSSLQSR
V8P9R0	Uncharacterized protein (V8P9R0_OPHHA)	Ig-like SSF48726	190.977	63.35	5.82	0.132639	19	13	549	100	APSLFPLIPSG	GGYTIWSK	SVYVLPPSLEELNLR	VLPPSLEELNLR	APSVYVLPPSLEELNLR	EQQEITTGITTSKPIPN	NVNEQEWSAGDSFTCVVGHEALPYNLTQK	EQQEITTGITTSK	FPSVLLSGMYTATSQAK	FPSVLLSGMYTATSQAK
A0A2D4PIZ6	Uncharacterized protein (Fragment) (A0A2D4PIZ6_MICSU)	Ig-like SSF48726	30.0712	69.89	12.27	0.0258754	10	4	33	100	MMGLGGKDPVTGVR	MGLGGKDPVTGVR	GLGGKDPVTGVR	TVSMMGLGGKDPVTGVR	LYLDDIPNPTDCSWFR	LDDIPNPTDCSWFR
A0A2D4J6P1	Uncharacterized protein (Fragment) (A0A2D4J6P1_MICLE)	Ig-like SSF48726	76.158	52.95	7.72	0.00974409	6	3	26	100	FSDNGFLLTEK	LIFFYPWETTNVK	LPQVVNPVENFK	KPIAGFVAVNIPELR
V8N590	Uncharacterized protein (Fragment) (V8N590_OPHHA)	Ig-like SSF48726	59.522	27.39	5.77	0.0133333	4	2	12	100	MTQPPSLSVSPGGTVR	RPSGIPER
V8NBD1	Pregnancy-specific beta-1-glycoprotein 5 (V8NBD1_OPHHA)	Ig-like SSF48726	25.8419	61.4	8.33	1	2	2	461	100	SPATCNWFR	VVLLFLDDPR
A0A0B8RRE3	Ig lambda chain (A0A0B8RRE3_BOIIR)	Ig-like SSF48726	24.0905	49.78	4.37	0.280702	1	1	35	100	FVHCDGCSNR	YLASSYLTR
A0A2D4G9V9	ML domain-containing protein (Fragment) (A0A2D4G9V9_MICCO)	Ig-like SSF48726	17.4409	62.99	11.69	0.0727273	2	0	26	100	WPTHIICK	NQPQFQFCGK
A0A2D4LE23	Uncharacterized protein (Fragment) (A0A2D4LE23_9SAUR)	Ig-like SSF48726	59.2142	62.55	4.18	0.00987377	3	0	26	100	AEDTAVYYCAR	SQLYLQMNSLK	GNVYYCEVTHAASQTK
A0A2D4FXK3	Sulfatase domain-containing protein (Fragment) (A0A2D4FXK3_MICCO)	AP -like SSF53649	58.6337	60.26	6.97	0.0235981	3	2	18	100	KLSRPPFLMVLAPPAAHSPWTAAPHYK	QLYEFDIR	LSRPPFLMVLAPPAAHSPWTAAPHYK	QGYQTFYAGK	WQTLLSVDDMVQK
A0A346CLX5	Phosphodiesterase (Fragment) (A0A346CLX5_BORPO)	AP -like SSF53649	100.702	76.35	15.2	0.108505	40	7	781	100	ILFSMDGFR	DQCASSSASQCPEGFDQSPLILF	AIFLAHGPGFK	LILLADHGMEAISCNR	SMEAIFLAHGPGFK	AEYLDNWDTLMPNINK	NLHNCVNLILLADHGMEA	SMEAIFLAHGPGFKG	NLHNCVNLILLADHGMEAISCNR	DQCASSSASQCPEGFDQSPL	YCLLHQTK	SMEAIFLAHGPGFK	YIEEPDTTGHK	SMEAIFLAH	AATYFWPGSEVK	DQCASSSASQCPEGFDQSPLILFSMDGFR	QPLSETLR	NLHNCVNLILLADHGMEAISCNR	FGPVPSPDVSGCK	DQCASSSASQCPEGFDQSPLILFSMDGFR
A0A2D0TC04	Snake venom phosphodiesterase (PDE) (A0A2D0TC04_NAJAT)	AP -like SSF53649	94.5545	83.25	46.63	0.247611	98	27	2834	100	ILFSMDGFR	DQCASSSASQCPEGFDQSPLILF	AIFLAHGPGFK	LILLADHGMEAISCNR	SMEAIFLAHGPGFK	NLHNCVNLILLADHGMEA	NLHNCVNLILLADHGMEAISCNR	DQCASSSASQCPEGFDQSPL	YCLLHQTK	SMEAIFLAHGPGFK	YIEEPDTTGHK	SMEAIFLAH	AATYFWPGSEVK	DQCASSSASQCPEGFDQSPLILFSMDGFR	QPLSETLR	NLHNCVNLILLADHGMEAISCNR	FGPVPSPDVSGCK	DQCASSSASQCPEGFDQSPLILFSMDGFR	MQSEADNLPYGRPH	ILPHRPDNSESCADKSPDNLWVEER	MQSEADNLPYGRPH	YCSGGTHGY	FGPVSGQVIK	MQSEADNLPYGRPHVLQH	pyro-CSSITDLEAVNQR	MANVLCSCSEDCLTK	DFYTFDSEAIVK	YISAYSQDILMPLWNSYTISK	DFSTLYIEEPDTTGHK	DFYTFDSEAIVKK	TLGMLMEGLK	TLGMLMEGLK	ILPHRPDNSESCADK	SGGTHGYDNEFK	LHFANNIR	CSSITDLEAVNQR	SQDILMPLWNSYTISK	AEYLETWDTLMPNINK	VLSFILPHRPDNSESCADK
W8E7D1	Phosphodiesterase (W8E7D1_MACLB)	AP -like SSF53649	96.1183	73.8	16.8	0.174239	27	4	635	100	ILFSMDGFR	AIFLAHGPGFK	YIEEPDTTGHK	AATYFWPGSEVK	FGPVPSPDVSGCK	TLGMLMEGLK	TLGMLMEGLK	SPDNLWVEER	TLGMLMEGLK	LKTFLPIFVN	TFLPIFVN	MANVLCSCSEDCLEKK	NLHNCVNLILLADHGMEQISCNR	NRCNGGTHGYDNEFK	SMQAIFLAHGPGFK
A0A1L8D6B7	BATXPDE1 (A0A1L8D6B7_BOTAT)	AP -like SSF53649	91.7999	71.73	10.74	0.0329903	22	3	480	100	ILFSMDGFR	AATYFWPGSEVK	FGPVPSPDVSGCK	TLGMLMEGLK	TLGMLMEGLK	TLGMLMEGLK	LKTFLPIFVN	TFLPIFVN	NLHNCVNLILLADHGMEA	NPFYTPSPAK	NLHNCVNLILLADHGMEAISCDR	NLHNCVNLILLADHGMEAISCDR
V8N8G0	Alkaline phosphatase (Fragment) (V8N8G0_OPHHA)	AP -like SSF53649	28.3563	70.38	21.15	0.269324	7	7	141	100	QVPDSAGTATAYLCGVK	SVGIVTTTR	VQHASPAGNYAH	VQHASPAGNYAHVVNR	ANYMTIGVSAAAR	pyro-QVPDSAGTATAYLCGVK
A0A2D4ILH8	Uncharacterized protein (Fragment) (A0A2D4ILH8_MICLE)	AP -like SSF53649	22.6112	36.54	5.29	0.25	2	2	29	100	ALTEAIEFDK	RALTEAIEFDK
A0A2D4ILD7	Uncharacterized protein (Fragment) (A0A2D4ILD7_MICLE)	AP -like SSF53649	15.1376	100	9.09	0.30303	7	7	68	100	RLMGLFEPSDMK	LMGLFEPSDMK
V8NBY5	N-acetylglucosamine-6-sulfatase (Fragment) (V8NBY5_OPHHA)	AP -like SSF53649	47.3069	64.85	14.01	0.147007	6	2	110	100	QLYEFDIR	QGYQTFYAGK	WQTLLSVDDMVQK	SSILTGLYPHNHLVR	FQEPLSFPVYLQK
A0A0F7YYZ8	Phosphodiesterase (A0A0F7YYZ8_MICFL)	AP -like SSF53649	96.5895	79.76	33.29	0.0780246	68	2	2164	100	ILFSMDGFR	AATYFWPGSEVK	TLGMLMEGLK	TLGMLMEGLK	TLGMLMEGLK	LKTFLPIFVN	TFLPIFVN	NLHNCVNLILLADHGMEA	YIEEPDTTGHK	LILLADHGMEAISCNR	NLHNCVNLILLADHGMEAISCNR	YCLLHQTK	SMEAIFLAH	QPLSETLR	NLHNCVNLILLADHGMEAISCNR	YCSGGTHGY	pyro-CSSITDLEAVNQR	MANVLCSCSEDCLTK	DFYTFDSEAIVK	YISAYSQDILMPLWNSYTISK	DFSTLYIEEPDTTGHK	ILPHRPDNSESCADK	SGGTHGYDNEFK	CSSITDLEAVNQR	SQDILMPLWNSYTISK	AEYLETWDTLMPNINK	VLSFILPHRPDNSESCADK	IDKVNLMVDR	MANVLCSCSEDCLTK	NVPKDFYTFDSEAIVK	YCSGGTHGYDNEFK	LSYCSCDNK	RPDFSTLYIEEPDTTGHK	IDKVNLMVDR	LWNYFHSTLLPK	VLCSCSEDCLTK	PLWNSYTISK	AEYLETWDTLMPNINK	ELSYCSCDNK
A0A2D4MBV2	Uncharacterized protein (Fragment) (A0A2D4MBV2_9SAUR)	SVSP	42.1766	48.7	2.59	0.0255474	1	0	14	100	SSNPADPASAR	VGCELMLASK	DLSLIGAYGR	GGAHHLDLR
A0A2D4MBV2	Uncharacterized protein (Fragment) (A0A2D4MBV2_9SAUR)	SVSP	42.1766	48.7	2.59	0.00364964	2	0	6	100	SSNPADPASAR	VGCELMLASK	DLSLIGAYGR	GGAHHLDLR
A0A098LWT3	Dipeptidylpeptidase 4 (A0A098LWT3_PYTRG)	SVSP	86.0509	68.17	6.9	0.00659644	5	0	36	100	CGIAVAPVSR	WQYYDSIYTER	KYPLLIDVYAGPCSQK	LGTYEVEDQISAAK	FQPSEPYFASDK
R4FIY1	KP-Sut-1 (R4FIY1_9SAUR)	SVSP	14.2895	79.69	17.19	0.03125	4	3	12	100	FYYNSDSK	CHYTCVEKPGVCPK
Q2XXM2	Kallikrein-Phi5 (Fragment) (Q2XXM2_PHIOL)	SVSP	26.9287	62.1	6.45	0.103938	3	0	74	100	VMGWGTITSPEVTYPK	VMGWGTITSPEVTYPK	GTITSPEVTYPK
Q5MCS0	Serine protease harobin (VSPHA_HYDHA)	SVSP	28.9773	62.26	9.43	0.00606061	3	0	8	100	DSCKGDSGGPLICNGQIQGIVSWGR	LGVHNVHVHYEDEQIR	LGVHNVHVHYEDEQIRVPK	GDSGGPLICNGQIQGIVSWGR
A8QL53	Snake venom serine protease NaSP (Fragment) (VSP1_NAJAT)	SVSP	31.1165	63.83	20.57	0.292653	9	3	280	100	LGVHNVHVHYEDEQIR	LGVHNVHVHYEDEQIRVPK	GDSGGPLICDGQIQGIVSWGR	DSCKGDSGGPLICDGQIQGIVSWGR	FPCAQILEPGVYTK
A0A098LYK4	Dipeptidylpeptidase 4 (A0A098LYK4_PANGU)	SVSP	85.9558	71.98	6.24	0.00483773	10	4	52	100	CGIAVAPVSR	WQYYDSIYTER	LGTYEVEDQISAAK	LFSEMSFVDKDK
A0A2D4N7F4	Peptidase S1 domain-containing protein (A0A2D4N7F4_9SAUR)	SVSP	15.9816	48.97	8.97	0.0422535	2	0	13	100	AAWIPVVNMDTCR
A0A2H6N452	Peptidase S1 domain-containing protein (Fragment) (A0A2H6N452_MICLE)	SVSP	24.7553	49.12	14.6	0.0672458	4	0	52	100	TNFNHDIALLR	AAWIPVVNMDTCR	IVATFIHPK
A0A0F7Z0U1	Dipeptidylpeptidase (A0A0F7Z0U1_MICFL)	SVSP	86.3108	67.73	7.97	0.0066318	6	0	51	100	CGIAVAPVSR	WQYYDSIYTER	LGTYEVEDQISAAK	KYPLLIDVYAGPCSQK	AGAINPTIR
V8NF35	Dipeptidyl peptidase 2 (Fragment) (V8NF35_OPHHA)	SVSP	18.4128	49.7	18.56	0.137168	5	1	32	100	SSNPADPASAR	GGAHHLDLR	IIQGWVEAATK
A0A2I4HXH5	Venom 5'-nucleotidase (A0A2I4HXH5_NAJAT)	nucleases	58.1616	81.85	36.86	0.0360712	32	2	446	100	VFPAMEGR	LTTLGVNK	IINVGSEK	LTILHTNDVHAR	ISGYILPYK	NVKFPILSANIRPK	VVYDLSQKPGK	ETPVLSNPGPYLEFR	ETPVLSNPGPYLEFRDEVEELQK	FHECNLGNLICDAVVYNNLR	TILHTNDVHAR	QVPVVQAYAFGK	VPTYVPLEMEK	ILHTNDVHAR	EVVHFMNSLR	QAFEHSVHR	VGIIGYTTK	VVSLNVLCTECR	HGQGTGELLQVSGIK	HADKLTTLGVNK	FPILSANIRPK
A0A0B8RXZ9	Snake venom 5'-nucleotidase (A0A0B8RXZ9_BOIIR)	nucleases	64.7182	79.93	18.88	0.0141464	14	0	148	100	LTTLGVNK	LTILHTNDVHAR	ISGYILPYK	ETPVLSNPGPYLEFR	ETPVLSNPGPYLEFRDEVEELQK	FHECNLGNLICDAVVYNNLR	TILHTNDVHAR	QVPVVQAYAFGK	VPTYVPLEMEK	ILHTNDVHAR	QAFEHSVHR	VGIIGYTTK	HGQGTGELLQVSGIK	YDAMALGNHEFDNGLDGLLDPLLK	IIALGHSGFK
V8PE22	Ribonuclease T2 (V8PE22_OPHHA)	nucleases	24.4449	100	4.83	0.210145	2	0	50	100	HGTCAAELEALNSQK	KIDLNSFLLK	IDLNSFLLK	HGTCAAELEALNSQKK
V8PGW5	Deoxyribonuclease-2-alpha (Fragment) (V8PGW5_OPHHA)	nucleases	45.543	57.32	16.38	0.0247253	8	8	28	100	VYNVEQLAFQDPATSFFSTSDHSK	GGGTICCHDVTIWK	HVQEEPWNSQVTLTSK	VYDYQVQGAFAR
V8PE22	Ribonuclease T2 (V8PE22_OPHHA)	nucleases	24.4449	100	7.73	0.0990338	3	0	35	100	HGTCAAELEALNSQK	KIDLNSFLLK	IDLNSFLLK	HGTCAAELEALNSQKK
A0A0F7Z9A6	Complement C1s subcomponent (A0A0F7Z9A6_CROAD)	CVF	74.3605	62.44	3.77	0.0103814	4	0	35	100	EGNFPWQIYFDEPR	TNFNHDIALLR	DYSCVPVDCGVPDPIK	GNFPWQIYFDEPR	SCVPVDCGVPDPIK
T1DLS3	Complement C1s subcomponent-like protein (T1DLS3_CROHD)	CVF	74.6076	57.72	6.15	0.0796224	9	2	87	100	TNFNHDIALLR	DYSCVPVDCGVPDPIK	GNFPWQIYFDEPR	SCVPVDCGVPDPIK	KGNFPWQIYFDEPR
Q91132	Cobra venom factor (VCO3_NAJKA)	CVF	184.401	75.21	23.2	0.0631294	76	38	1414	100	HFEVGFIQPGSVK	VGLVAVDK	HENPMGYTCEK	pyro-CAGETCSSLNHQER	KCCEDVMHENPMGYTCEK	CQEALNLK	VPDTEIETK	YEVDNNMAQK	CCEDVMHENPMGY	KCQEALNLK	CCEDVMHENPMGYTCEK	QLDIFVHDFPR	KCCEDVMHENPMGYTCEK	pyro-QLDIFVHDFPR	VVPEGVQK	ICIGNVCR	DTCMGTLVVK	AVPFVIVPLEQGLHDVEIK	MLTGFLPDAEDLTR	ALYTLITPAVLR	ACETNVDYVYK	pyro-CCEDVMHENPMGYTCEK	AVYVLNDK	VYSYYNLDEK	CCEDVMHENPMGYTCEK	QSSFLFIQTDK	IKLEGDPGAR	QNQYVVVQVTGPQVR	INYENAILAR	DLTEEPNSQGISSK	SIPDSLTR	DVMHENPMGYTCEK	KCCEDVMHENPMGYTCEK	YEVDNNMAQK	DTCMGTLVVK	SDLLPTKDK	CAGETCSSLNHQER	KCCEDVMHENPMGYTCEK	AAFLECCR
V8N3L4	Complement C3 (Fragment) (V8N3L4_OPHHA)	CVF	12.7216	100	23.01	0.20354	4	2	49	98.75	AVYVLNDK	LEGDPGAQVNLVAVDK	IKLEGDPGAQVNLVAVDK
I2C090	Ophiophagus venom factor (VCO3_OPHHA)	CVF	183.812	78.06	13.28	0.0296109	41	4	905	100	HFEVGFIQPGSVK	VGLVAVDK	HENPMGYTCEK	VPDTEIETK	YEVDNNMAQK	QLDIFVHDFPR	QLDIFVHDFPR	VVPEGVQK	DTCMGTLVVK	MLTGFLPDAEDLTR	AVYVLNDK	QNQYVVVQVTGPQVR	SIPDSLTR	YEVDNNMAQK	DTCMGTLVVK	AAFLECCR	YIQEGDACK	AKYIQEGDACK	KVVPEGVQK	FYHPDKGTGLLNK	KLDDKVPDTEIETK	VSHSEDECLQFK	YVLPSFEVHLQPSEK	KYVLPSFEVHLQPSEK	TDTEEQILVEAHGDNTPK	VAVIIYLDK
V8NQJ4	Cathepsin Z (Fragment) (V8NQJ4_OPHHA)	SVCP	48.6687	62.04	5.32	0.0335821	4	1	30	100	TYPRPHEYLDISK	DGVNYASTTR
A0A0B8RRE5	Cathepsin B-like protein (A0A0B8RRE5_BOIIR)	SVCP	37.5428	68.53	22.65	0.0914867	10	4	82	100	GLVSGGLYDSHVGCR	GLVSGGLYDSHVGCRPY	TCEAGYSPSYK	LCGTFLHGPK	EIMAEIYK	GQDHCGIESEVVAGIPR	HYGVTSYSVPGNEK
T1DLZ8	Cathepsin Z-like protein (T1DLZ8_CROHD)	SVCP	33.522	55.45	19.47	0.0631321	7	1	48	100	NQHIPQYCGSCWAHGSTSAFADR	DGVNYASTTR	FNQCGTCTTFGECHVIK	QSCYKPLPR
A0A0B8RYG5	Legumain (A0A0B8RYG5_BOIIR)	SVCP	49.2112	66.59	18.56	0.0670389	12	4	98	100	HCFNWHNPLYEYALR	WMEDSDVEDLKR	DYTNDDVTPETFLAVLR	QTYLGDLYSVK	LMATNDIYEAK	pyro-QTYLGDLYSVK	HQADACHAYQIVHR
A0A2D4JI51	Pept_C1 domain-containing protein (Fragment) (A0A2D4JI51_MICLE)	SVCP	14.0551	100	21.26	0.0551181	3	2	17	100	pyro-CTNQHLNHAVLVVGYGK	ENGMDYWLVK	CTNQHLNHAVLVVGYGK
A0A2D4H8P4	Pept_C1 domain-containing protein (Fragment) (A0A2D4H8P4_MICLE)	SVCP	36.1047	63.35	12.11	0.0387931	6	1	43	100	FNQCGTCTTFGECHVIK	QSCYKPLPR	TYPRPHEYLDISK
V8P8K1	Legumain (V8P8K1_OPHHA)	SVCP	43.8686	64.08	9.56	0.0210728	8	5	32	100	HCFNWHNPLYEYALR	pyro-QLIQESMHK	NYDCYESAMDHFK	QLIQESMHK
A0A0K8RZU5	Legumain preproprotein (A0A0K8RZU5_CROHD)	SVCP	49.1474	72.39	17.63	0.0215755	9	2	65	100	HCFNWHNPLYEYALR	NYDCYESAMDHFK	QTYLGDLYSVK	LMATNDIYEAK	pyro-QTYLGDLYSVK	HQADACHAYQIVHR	WMEDSDVEDLRK
U3FD65	Cathepsin B-like protein (U3FD65_MICFL)	SVCP	37.5358	68.53	13.24	0.01683	5	0	33	100	GLVSGGLYDSHVGCR	GLVSGGLYDSHVGCRPY	TCEAGYSPSYK	LCGTFLHGPK	EIMAEIYK	GQDHCGIESEVVAGIPR	QQWSNCPTIR
D3TTC2	Zinc metalloproteinase-disintegrin-like atragin (VM3H_NAJAT)	SVMP	69.135	66.23	1.63	0.00167638	3	0	22	100	LQHEAQCDSEECCEK	CGDGMVCSNR	SQLTNTPEQDR	pyro-CPIMTNQCIALR	CPIMTNQCIALR	CGDGMVCSNR	DSCFTLNQR
Q9PVK7	Zinc metalloproteinase-disintegrin-like cobrin (VM3_NAJKA)	SVMP	67.6172	72.33	2	0.00486381	2	0	9	100	LQHEAQCDSEECCEK	CGDGMVCSNR	CPIMTNQCIALR	pyro-CPIMTNQCIALR	CGDGMVCSNR	DSCFTLNQR	DPSYGMVEPGTK
Q10749	Snake venom metalloproteinase-disintegrin-like mocarhagin (VM3M1_NAJMO)	SVMP	68.1314	72.09	6.24	0.018204	5	3	19	100	SQLTNTPEQDR	NDCDFPELCTGR	LQHEAQCDSGECCEK
A0A346CLU2	Snake venom metalloproteinase 16 (Fragment) (A0A346CLU2_BORPO)	SVMP	68.4802	60.33	1.46	0.00997506	2	1	26	100	FKGAETECR
T1E6L9	Aminopeptidase (T1E6L9_CROHD)	SVMP	107.329	81.91	17.56	0.0378501	24	10	192	100	VLASTQFEATAAR	LQWLMDQALQGDIIK	ESALLYDSEK	NKDLWDSLSDVCP	VEDHFLNK	MAFPCFDEPALK	NVHLQQEHYSK	HLALSNMPLVK	TSLLTFACVR	TNDIVLPEEVEWIK	AVLHDVQAVMNTWTLQK	QSWDDEGTVSEQMLR	MAFPCFDEPALK	ASLINNAFQLVSAGK
A0A346CM02	Metalloproteinase 7 (Fragment) (A0A346CM02_9SAUR)	SVMP	72.8914	65.44	1.38	0.0236842	1	0	73	100	FKGAEAECR
D3TTC2	Zinc metalloproteinase-disintegrin-like atragin (VM3H_NAJAT)	SVMP	69.135	66.23	1.96	0.00408163	3	0	18	100	LQHEAQCDSEECCEK	CGDGMVCSNR	pyro-CPIMTNQCIALR	CPIMTNQCIALR	CGDGMVCSNR	DSCFTLNQR	SQLTNTPEQDR
D5LMJ3	Zinc metalloproteinase-disintegrin-like atrase-A (VM3A_NAJAT)	SVMP	68.2094	67.05	9.23	0.123666	12	8	169	100	SQLTNTPEQDR	ERPQCILNKPSRK	EHQEYLLR	FKGAETECR	LQPHAQCDSEECCEK	ERPQCILNKPSR
D3TTC2	Zinc metalloproteinase-disintegrin-like atragin (VM3H_NAJAT)	SVMP	69.135	66.23	2.45	0.0104082	3	0	58	100	LQHEAQCDSEECCEK	CGDGMVCSNR	pyro-CPIMTNQCIALR	CPIMTNQCIALR	CGDGMVCSNR	DSCFTLNQR	SQLTNTPEQDR
P82942	Hemorrhagic metalloproteinase-disintegrin-like kaouthiagin (VM3K_NAJKA)	SVMP	44.4632	71.07	2.99	0.00159236	1	0	2	100	pyro-CGDGMVCSK	CQSACCDAATCK	pyro-CGDGMVCSK	CGDGMVCSK	CGDGMVCSK
A8QL49	Zinc metalloproteinase-disintegrin-like BmMP (VM3_BUNMU)	SVMP	68.9431	78.18	1.47	0.00515873	1	0	13	98.75	DSCFTLNQR
V8P2K1	Aminopeptidase (Fragment) (V8P2K1_OPHHA)	SVMP	91.8554	82.35	16.77	0.0378801	16	2	150	100	VLASTQFEATAAR	LQWLMDQALQGDIIK	ESALLYDSEK	MAFPCFDEPALK	HLALSNMPLVK	TSLLTFACVR	TNDIVLPEEVEWIK	QSWDDEGTVSEQMLR	MAFPCFDEPALK	ASLINNAFQLVSAGK	TWLQINSK	DNHEAISSNDR
B5G6F7	Metalloproteinase (B5G6F7_DEMVE)	SVMP	68.2674	59.9	3.76	0.0158228	9	6	106	100	SAECPTDSFQR	DDCDLPETCTGRSAECPTDSFQR
P82942	Hemorrhagic metalloproteinase-disintegrin-like kaouthiagin (VM3K_NAJKA)	SVMP	44.4632	71.07	2.24	0.0720984	9	0	118	100	pyro-CGDGMVCSK	CQSACCDAATCK	pyro-CGDGMVCSK	CGDGMVCSK	CGDGMVCSK
A0A194AS47	Metalloproteinase type III 2 (A0A194AS47_9SAUR)	SVMP	69.0925	80.42	4.24	0.0152785	10	0	280	100	SQLTNTPEQDR	CGDGMVCSNR	CGDGMVCSNR	DDCDLPEICTGR	SAECPTDSFQR	AAKDDCDLPEICTGR	AAKDDCDLPELCTGRSAECPTDSFQR	LPELCTGR
U3FAK1	Vascular endothelial growth factor 2 (U3FAK1_MICFL)	VEGF	47.5317	75.06	13.78	0.0607119	5	0	49	100	EVTVDVGK	TLFEITVPLSHGPK	ELDEETCQCVCK	HQPLNPTK	CICECVESPNK	GGVTPSSCGIHK	AEGYHDICGSNK	SHIWNNHLCR	LLPSSCGLNK
A0A098LWV9	Vascular endothelial growth factor C (A0A098LWV9_9SAUR)	VEGF	40.0299	83.81	20.17	0.0279983	7	0	60	100	TLFEITVPLSHGPK	ELDEETCQCVCK	HQPLNPTK	CICECVESPNK	GGVTPSSCGIHK	AEGYHDICGSNK	LLPSSCGLNK	ESGATTNIFFKPPCVSVYR
A0A098LWV9	Vascular endothelial growth factor C (A0A098LWV9_9SAUR)	VEGF	40.0299	83.81	5.4	0.113636	3	0	47	100	TLFEITVPLSHGPK	ELDEETCQCVCK	HQPLNPTK	CICECVESPNK	GGVTPSSCGIHK	AEGYHDICGSNK	LLPSSCGLNK	ESGATTNIFFKPPCVSVYR
A0A098LWV9	Vascular endothelial growth factor C (A0A098LWV9_9SAUR)	VEGF	40.0299	83.81	15.91	0.0157946	5	0	27	100	TLFEITVPLSHGPK	ELDEETCQCVCK	HQPLNPTK	CICECVESPNK	GGVTPSSCGIHK	AEGYHDICGSNK	LLPSSCGLNK	ESGATTNIFFKPPCVSVYR
U3FAK1	Vascular endothelial growth factor 2 (U3FAK1_MICFL)	VEGF	47.5317	75.06	1.9	0.0285036	1	0	12	100	EVTVDVGK	TLFEITVPLSHGPK	ELDEETCQCVCK	HQPLNPTK	CICECVESPNK	GGVTPSSCGIHK	AEGYHDICGSNK	SHIWNNHLCR	LLPSSCGLNK
F8J2D3	Phospholipase-B 81 (PLB_DRYCN)	PLB	64.062	70.34	3.8	0.00505459	4	0	49	100	VADINMAAK	IANMMADSGK	pyro-QVVPESLFAWER	TPVPAGCYDSK	FTAYAINGPPVEK	pyro-QNSGTYNNQYMILDTK	NNKDDPFWR	VADINMAAK	IANMMADSGK	HQGLPESYNFDFVTMKPVL	QNSGTYNNQYMILDTK	YGLDFSYEMAPR	QVVPESLFAWER
F8J2D3	Phospholipase-B 81 (PLB_DRYCN)	PLB	64.062	70.34	4.16	0.0107526	4	0	55	100	VADINMAAK	IANMMADSGK	pyro-QVVPESLFAWER	TPVPAGCYDSK	FTAYAINGPPVEK	pyro-QNSGTYNNQYMILDTK	NNKDDPFWR	VADINMAAK	IANMMADSGK	HQGLPESYNFDFVTMKPVL	QNSGTYNNQYMILDTK	YGLDFSYEMAPR	QVVPESLFAWER
A0A098LWY9	Phospholipase B-like (A0A098LWY9_PANGU)	PLB	64.2299	73.24	18.63	0.0599787	18	3	265	100	VADINMAAK	IANMMADSGK	pyro-QVVPESLFAWER	pyro-QNSGTYNNQYMILDTK	NNKDDPFWR	VADINMAAK	IANMMADSGK	HQGLPESYNFDFVTMKPVL	QNSGTYNNQYMILDTK	YGLDFSYEMAPR	QVVPESLFAWER	TWAQTFEK	VTDIESMK	VTDIESMK
T2HQ75	Phospholipase B-like (T2HQ75_OVOOK)	PLB	64.0923	80.11	4.7	0.0193058	5	0	49	100	IANMMADSGK	NNKDDPFWR	IANMMADSGK	HQGLPESYNFDFVTMKPVL	TPVPAGCYDSK	FTAYAINGPPVEK	ENSGTYNNQYMILDTK
A0A2D4K6B5	Uncharacterized protein (A0A2D4K6B5_9SAUR)	Others/beta-galactosidase activity	72.1678	62.07	7.05	0.0171141	6	2	30	100	TLDYEGNFEK	EILSSFDGIR	DDRDLEYFLK	AYISVDGIPQGILER
Q1EL74	Transferrin (Q1EL74_BOAFU)	Others/Transferrin	78.3211	81.01	1.27	0.00249169	1	0	8	100	VCTFHTHDW	YCAAIQNLK	CLIEVGQVAFVK	QECFSQQQSK	VSAHAVVTR	DFPELICVR	pyro-CLIEVGQVAFVK	LKQECFSQQQSK
A0A2H6N0F2	Uncharacterized protein (A0A2H6N0F2_MICLE)	Others/Transferrin	76.5761	74.25	1.72	0.00972222	3	0	38	100	VCTFHTHDW	YCAAIQNLK	CLIEVGQVAFVK	DFPELICVR	pyro-CLIEVGQVAFVK	EADAITLDGGHIFTAGK	ESCAPGAPLESTLCK	GTISSLEDLK	KGTISSLEDLK
V8P0T5	Tumor necrosis factor receptor superfamily member 11B (V8P0T5_OPHHA)	Others	39.3221	100	6.53	0.0552423	8	8	44	100	pyro-QLMCDQCPPGTYVK	QLMCDQCPPGTYVK	pyro-QLMCDQCPPGTYVK	VCECVEGR	QLMCDQCPPGTYVK
A0A2D4H355	Uncharacterized protein (Fragment) (A0A2D4H355_MICCO)	Others/carbohydrate metabolic process	41.4297	61.48	8.74	0.0343915	3	0	31	100	TVVIDFPR	GSYNSATHVYTANDVK	AILETLDAMAYNK	GLETFSQLSWR
A0A2H6N0F2	Uncharacterized protein (A0A2H6N0F2_MICLE)	Others/Transferrin	76.5761	74.25	2.15	0.00458333	2	0	24	100	VCTFHTHDW	YCAAIQNLK	CLIEVGQVAFVK	DFPELICVR	pyro-CLIEVGQVAFVK	EADAITLDGGHIFTAGK	ESCAPGAPLESTLCK	GTISSLEDLK	KGTISSLEDLK
A0A2H6N0F2	Uncharacterized protein (A0A2H6N0F2_MICLE)	Others/Transferrin	76.5761	74.25	1.29	0.00541667	1	0	14	100	VCTFHTHDW	YCAAIQNLK	CLIEVGQVAFVK	DFPELICVR	pyro-CLIEVGQVAFVK	EADAITLDGGHIFTAGK	ESCAPGAPLESTLCK	GTISSLEDLK	KGTISSLEDLK
A0A2D4L6I0	Glyco_18 domain-containing protein (Fragment) (A0A2D4L6I0_9SAUR)	Others/chitinaze	44.7488	77.56	5.74	0.0203252	4	4	15	100	THECIIEK	DSGGVFHQVWFDDPR
P82885	Thaicobrin (VESP_NAJKA)	Others/ohanin/vespryn family	12.0302	100	24.07	0.0462963	3	2	11	100	EWAVGIAGK	TVENVGVSQVAPDNPER
A0A2D4IXW6	Sulfhydryl oxidase (Fragment) (A0A2D4IXW6_MICLE)	oxidative stress	73.1207	91.39	3.6	0.010582	5	0	37	100	DEAVLWLWSR	TIVLQSEWEEALK
A0A2D4FYS1	Uncharacterized protein (Fragment) (A0A2D4FYS1_MICCO)	aminohydrolase SSF56235	45.2643	45.13	8.08	0.0316804	2	1	19	100	FLPSYQAVEYMR	NANEIAWNTLQAGGSELDAVEK
V8NZZ1	N(4)-(Beta-N-acetylglucosaminyl)-L-asparaginase (Fragment) (V8NZZ1_OPHHA)	aminohydrolase SSF56236	46.7938	53.62	16.52	0.131003	11	10	126	100	LGLDPTMACQK	FLPSYQAVEYMR	QPSEQIVDCI	NANQIAWNTLQAGGSELDAVEK	SAGAPQLPLVINTWAFK	ASAGAPQLPLVINTWAFK	AGAPQLPLVINTWAFK
A0A182C5R8	Papilin (Fragment) (A0A182C5R8_9SAUR)	Kunitz-type serine protease inhibitor	20.5196	83.61	12.57	0.0800654	4	3	26	100	SCEPFIYHGCPGNR	YHTIEECQR
P00985	Kunitz-type serine protease inhibitor 2 (VKT2_HEMHA)	Kunitz-type serine protease inhibitor	6.40302	56.14	42.11	0.315789	7	7	34	100	IYGGCGGNANR	FCELPAETGLCK	FIYGGCGGNANR
Q7LZI1	Phospholipase A2 inhibitor 31 kDa subunit (PLIB_NAJKA)	PLA2 inhibitor	20.4384	63.3	14.89	0.380952	5	4	77	100	THEVDRNELIK	CINIAGYR	NCFSSSICK
P01140	Venom nerve growth factor (NGFV_NAJNA)	VNGF	13.0141	100	37.07	0.388367	10	0	102	100	NPNPEPSGCRG	ALTMEGNQASWR	GIDSSHWNSYCTETDTFIK	CKNPNPEPSGCR	pyro-CKNPNPEPSGCRG	CKNPNPEPSGCRG	IDTACVCVITK	pyro-CKNPNPEPSGCR	RIDTACVCVITK	NPNPEPSGCR
P01140	Venom nerve growth factor (NGFV_NAJNA)	VNGF	13.0141	100	20.69	0.0524425	3	0	16	100	NPNPEPSGCRG	ALTMEGNQASWR	GIDSSHWNSYCTETDTFIK	CKNPNPEPSGCR	pyro-CKNPNPEPSGCRG	CKNPNPEPSGCRG	IDTACVCVITK	pyro-CKNPNPEPSGCR	RIDTACVCVITK	NPNPEPSGCR
V8P395	Glutathione peroxidase (Fragment) (V8P395_OPHHA)	oxidative stress	29.57	81.82	3.79	0.0833333	6	6	26	100	AKVDCYDSVK	VDCYDSVK
E3P6P4	Cystatin (CYT_NAJKA)	protease inhibitor	15.7611	76.6	24.11	0.0493827	3	3	7	100	VVEAQSQVVAGEK	AAAFAVQEYNAR	SVSDPDVQK
A8QL54	Complement-depleting factor (Fragment) (A8QL54_BUNFA)	protease inhibitor	142.747	81.71	11.85	0.0222562	29	5	386	100	HFEVGFIQPGSVK	VGLVAVDK	CQEALNLK	KCQEALNLK	AVYVLNDK	IKLEGDPGAR	FYHPDKGTGLLNK	YIQEGDGCKA	YFTYLILTK	GNANSLNQIK	GICVAEPYEITVMK	CCEDGMYENPMGYTCEK	VELIYNPAFCSASTEGQR	GNANSLNQIKYFTYLILTK	GDGQNLVTMNLR	GICVAEPYEITVMK	CCEDGMYENPMGYTCEK
A0A2D4M0J4	A2M_recep domain-containing protein (Fragment) (A0A2D4M0J4_9SAUR)	protease inhibitor	74.7188	72.54	5.43	0.0166375	5	2	37	100	EFHVDNTNR	TDQLTEETK	AIGYLVAGYQR	ATVYNYQK
V8P0N6	Leukocyte elastase inhibitor (Fragment) (V8P0N6_OPHHA)	protease inhibitor	115.962	83.69	1.86	0.0113304	8	5	39	100	LNFQQASEDSR	LMDWINPK
V8P0W2	Neuroserpin (Fragment) (V8P0W2_OPHHA)	protease inhibitor	45.858	69.95	8.37	0.0488263	6	3	38	100	AQLIEEWATSVK	SQFRPENTR	QEVPLAALEPLVK
V8NGJ7	Mucin-5B (V8NGJ7_OPHHA)	protease inhibitor	196.275	52.82	1.28	0.00288066	8	7	18	100	VGLVCNHR	HWCGLLTDDEGPFAK
[truncated: 24 more columns]

## Sheet: F3
Main Accession	Description	Protein group	MW [kDa]	Possible Coverage [%]	Coverage [%]	Spectrum Counting NSAF	#Peptides	#Unique	#PSMs	Confidence [%]	Sequences
A0A2R4N4Q6	Amine oxidase (Fragment) (A0A2R4N4Q6_NAJAT)	Others	57.9265	72.78	2.17	0.00845666	1	0	4	100	STTDLPSR	VTYQTPAK	SASQLYQESLR	VTLLEASER	AIAEMVHLNAR	SDALFSYEK	EIQALCYPSIK
A0A2R4N4Q6	Amine oxidase (Fragment) (A0A2R4N4Q6_NAJAT)	Others	57.9265	72.78	3.75	0.00543642	2	0	6	100	STTDLPSR	VTYQTPAK	SASQLYQESLR	VTLLEASER	AIAEMVHLNAR	SDALFSYEK	EIQALCYPSIK
A0A2R4N4Q6	Amine oxidase (Fragment) (A0A2R4N4Q6_NAJAT)	Others	57.9265	72.78	1.58	0.00634249	1	0	3	100	STTDLPSR	VTYQTPAK	SASQLYQESLR	VTLLEASER	AIAEMVHLNAR	SDALFSYEK	EIQALCYPSIK
A0A2R4N4Q6	Amine oxidase (Fragment) (A0A2R4N4Q6_NAJAT)	Others	57.9265	72.78	3.94	0.00951374	2	0	6	100	STTDLPSR	VTYQTPAK	SASQLYQESLR	VTLLEASER	AIAEMVHLNAR	SDALFSYEK	EIQALCYPSIK
V8P395	Glutathione peroxidase (Fragment) (V8P395_OPHHA)	Others	29.57	81.82	10.98	0.0177469	3	3	7	100	LVILGFPCNQFGK	VDCYDSVK	FLVNPQGK
R4FID0	Amine oxidase (R4FID0_DENDV)	Others	61.5205	84.32	3.32	0.0129359	3	1	11	100	STTDLPSR	IYFEPPLPAK
A0A2D0TC04	Snake venom phosphodiesterase (PDE) (A0A2D0TC04_NAJAT)	Others	94.5545	83.25	11.93	0.0111077	12	7	29	100	AATYFWPGSEVK	RPDFSTLYIEEPDTTGHK	CSSITDLEAVNQR	YCSGGTHGYDNEFK	FGPVPSPDVSGCK	SPDNLWVEER	RLHFANNIR	FGPVSGQVIK
A0A2H6N0F2	Uncharacterized protein (A0A2H6N0F2_MICLE)	Others	76.5761	74.25	3.86	0.00611111	2	1	6	100	ADAELYLGPK	ESCAPGAPLESTLCK	EADAITLDGGHIFTAGK
A0A0B8RPR5	Transferrin (A0A0B8RPR5_BOIIR)	Others	77.8786	84.11	3.52	0.00689316	3	1	11	100	ADAELYLGPK	ESCAPGAPLESTLCK
P01467	Cytotoxin 1 (3SA1_NAJMO)	3FTx	6.8214	100	55	1.37241	16	0	336	100	RGCIDVCPK	GCIDVCPK	CNQLIPPFWK	LKCNQLIPPFWKTCPK	CNQLIPPFWKTCPK		LKCNQLIPPFWK	AAPMVPVK	AAPMVPVKRG	AAPMVPVKR
P01468	Cytotoxin 1 (3SA1_NAJPA)	3FTx	6.82238	100	68.33	0.415717	15	0	269	100	RGCIDVCPK	GCIDVCPK	CNQLIPPFWK	LKCNQLIPPFWKTCPK	CNQLIPPFWKTCPK		LKCNQLIPPFWK	YMCCNTDK	YMCCNTDKCN	AAPMVPVK	AAPMVPVKRG	AAPMVPVKR	SSLLIKYMCCNTDK
O73857	Cytotoxin 5a (3SA5A_NAJSP)	3FTx	9.03468	100	12.35	0.0443873	3	0	57	100	RGCIDVCPK	GCIDVCPK	GCIDVCPKN
P01452	Cytotoxin 4 (3SA4_NAJMO)	3FTx	6.7104	100	48.33	0.314881	5	3	30	100	CNKLIPLAYK	TCPEGKNLCYK	YVCCSTDR	LIPIAYKTCPEGK
P25517	Cytotoxin 5 (3SA5_NAJMO)	3Ftx	6.84046	100	63.33	0.320175	7	4	86	100	RGCIDVCPK	GCIDVCPK	TCPEGKNLCYK	YECCDTDRCN	LIPLFSKTCPEGK	KLIPLFSK
A0A0F7YZM6	Ecto-5'-nucleotidase 1a (A0A0F7YZM6_MICFL)	Others	62.9853	84.32	7.32	0.0342857	5	1	45	100	ISGYILPYK	LTTLGVNK	QVPVVQAYAFGK	VGIIGYTTK	QVPVVQAYAFGK	ETPVLSNPGPYLEFR	DCYGGVAR	LTILHTNDVHAR	IINVGSEK	FPILSANIRPK	VVSLNVLCTECR	QAFEHSVHR	HGQGTGELLQVSGIK	IIALGHSGFK	FHECNLGNLICDAVVYNNLR	NVKFPILSANIRPK	EVVHFMNSLR	VFPAMEGR
A0A2I4HXH5	Venom 5'-nucleotidase (A0A2I4HXH5_NAJAT)	Others	58.1616	81.85	37.05	0.0492776	26	2	137	100	ISGYILPYK	LTTLGVNK	QVPVVQAYAFGK	VGIIGYTTK	QVPVVQAYAFGK	ETPVLSNPGPYLEFR	DCYGGVAR	LTILHTNDVHAR	IINVGSEK	FPILSANIRPK	VVSLNVLCTECR	QAFEHSVHR	HGQGTGELLQVSGIK	FHECNLGNLICDAVVYNNLR	VPTYVPLEMEK	NVKFPILSANIRPK	EVVHFMNSLR	VFPAMEGR	HADKLTTLGVNK	VVYDLSQKPGK	VVYDLSQKPGKR
P84805	Cysteine-rich venom protein kaouthin-1 (CRVP1_NAJKA)	Others	26.8286	64.85	22.18	0.0730073	10	0	105	100	EIVDLHNSLR	NVDFNSESTR	QKEIVDLHNSLR	EWYPEAASNAER	MEWYPEAASNAER	VLEGIQCGESIYMSSNAR
A0A223PK22	Cysteine rich secretory protein (Fragment) (A0A223PK22_DABRR)	Others	29.0432	70.43	21.79	0.00418269	5	0	55	100	EIVDLHNSLR	SVTPTASNMLK	RSVTPTASNMLK
Q7T1K6	Cysteine-rich venom protein natrin-1 (CRVP1_NAJAT)	Others	26.8646	53.56	4.18	0.0292887	2	0	17	100	QSSCQDDWIK	EIVDLHNSLR	NVDFNSESTR	QKEIVDLHNSLR	EWYPEAASNAER	MEWYPEAASNAER	VLEGIQCGESIYMSSNAR
Q91132	Cobra venom factor (VCO3_NAJKA)	Others	184.401	75.21	12.79	0.00957016	23	9	86	100	YIQEGDACK	IKLEGDPGAR	HFEVGFIQPGSVK	AAFLECCR	DTCMGTLVVK	CQEALNLK	KCQEALNLK	VYSYYNLDEK	VPDTEIETK	INYENAILAR	GIYTPGSPVLYR	VVPEGVQK	QNQYVVVQVTGPQVR	YEVDNNMAQK	ALYTLITPAVLR	CCEDVMHENPMGYTCEK	GICVAEPYEIR	ICIGNVCR	IPIIDGDGK	VNDDYLIWGSR	IDVPLQIEK
A0A2Z4N9Y8	Cobra venom factor (Fragment) (A0A2Z4N9Y8_BOIIR)	Others	185.451	76.12	3.39	0.00129872	9	1	31	100	YIQEGDACK	IKLEGDPGAR	DTCMGTLVVK	CQEALNLK	KCQEALNLK	TDTEQQILVEAHGDNTPK
I2C090	Ophiophagus venom factor (VCO3_OPHHA)	Others	183.812	78.06	8.35	0.00500459	19	8	59	100	YIQEGDACK	HFEVGFIQPGSVK	AAFLECCR	DTCMGTLVVK	TDTEEQILVEAHGDNTPK	VPDTEIETK	VAVIIYLDK	KYVLPSFEVHLQPSEK	GIYTPGSPVLYR	VVPEGVQK	QNQYVVVQVTGPQVR	YEVDNNMAQK
V8NBD1	Pregnancy-specific beta-1-glycoprotein 5 (V8NBD1_OPHHA)	Others	25.8419	61.4	8.33	0.0388601	2	2	11	100	SPATCNWFR	VVLLFLDDPR
A0A2D4LEH0	Uncharacterized protein (Fragment) (A0A2D4LEH0_9SAUR)	Others	52.8794	73.17	12.37	0.0166984	6	2	31	100	EDETFTCK	GTMVTVSSESPK	APSVYVLPPSLEELNLR	TLEKDSVGEPK	RGWSSLDYWGKGTMVTVSSESPK
A0A081DUC1	Complement C3 (A0A081DUC1_PANGU)	Others	185.458	75.97	3.45	0.00206502	10	2	33	100	YIQEGDACK	IKLEGDPGAR	DTCMGTLVVK	TDTEEQILVEAHGDNTPK	VYSYYNLDEK
V8P9R0	Uncharacterized protein (V8P9R0_OPHHA)	Others	190.977	63.35	2	0.00376685	4	2	30	100	APSVYVLPPSLEELNLR	EQQEITTGITTSKPIPN
A0A2D4EU10	Uncharacterized protein (Fragment) (A0A2D4EU10_MICCO)	Others	38.3883	68.48	3.44	0.0539683	2	1	29	100	ISNIPPEADYSK	EDETFTCK
Q4JHE2	L-amino-acid oxidase (OXLA_NOTSC)	Others	59.0209	75.82	5.22	0.0100153	4	1	13	100	STTDLPSR	VTLLEASER	YPVEPSEEGK
P82463	Muscarinic toxin-like protein 2 (3SUC2_NAJKA)	Others	7.29347	100	33.85	0.0769231	2	2	6	100	GCAATCPIAENR	DVIECCSTDK
A0A0F7YYV3	Phospholipase A2 7a (A0A0F7YYV3_MICFL)	PLA2	16.2575	59.03	10.42	0.0290179	5	0	15	100	CCQVHDNCYDEASKV	CCQVHDNCYDEASK
Q45Z47	Phospholipase A2 OS2 (PA22_OXYSC)	PLA2	16.0926	75.34	8.9	0.165206	4	1	790	100	TPVDDLDR	GTPVDDLDRC	GTPVDDLDR	GGRGTPVDDLDR	CCQVHDECYGEAEK
G9I930	Basic phospholipase A2 homolog MitTx-beta (PA2HB_MICTN)	PLA2	16.7819	77.85	7.38	0.0188378	2	1	8	100	TPVDDLDR	DSNTPVDDLDR
P10116	Basic phospholipase A2 2 (PA2B2_LATCO)	PLA2	13.344	100	19.49	0.221803	5	2	799	100	TPVDDLDR	GTPVDDLDRC	CCKTHDDCYGQAEK	GTPVDDLDR
Q45Z49	PLA-5 (Q45Z49_OXYSU)	PLA2	16.2487	54.11	21.23	0.238413	6	2	819	100	TPVDDLDR	GTPVDDLDRC	GTPVDDLDR	CCQVHDECYGEAEK	CYCGTVGCGTPVDDLDR
P00615	Neutral phospholipase A2 homolog taipoxin beta chain 1 (PA2TB_OXYSC)	PLA2	15.9974	77.24	15.86	0.181995	6	3	804	100	TPVDDLDR	GTPVDDLDRC	GTPVDDLDR	CCQVHDECYAEAEK
P00596	Acidic phospholipase A2 1 (PA2A1_NAJKA)	PLA2	16.2603	78.08	26.03	0.132736	11	0	838	100	TPVDDLDR	GTPVDDLDRC	GTPVDDLDR	DYGCYCGR	ADYGCYCGR	CCQVHDNCYNEAEK	FADYGCYCGR	SWWDFADYGCYCGRGGSGTPVDDLDR	KNMIQCTVPNRSWWDFADYGCYCGR	IQCTVPNRSWWDFADYGCYCGR
P0CG57	Neutral phospholipase A2 homolog taipoxin beta chain 2 (PA2TC_OXYSC)	PLA2	13.3039	100	27.12	0.170936	8	5	800	100	TPVDDLDR	GTPVDDLDRC	GTPVDDLDR	VGRGTPVDDLDR	GCYCGTVGRGTPVDDLDR	GTPVDDLDRCCQVHDECYATAEK	CCQVHDECYATA
P15445	Acidic phospholipase A2 2 (PA2A2_NAJNA)	PLA2	13.3368	100	42.02	0.0984437	11	1	908	100	TPVDDLDR	GTPVDDLDRC	GTPVDDLDR	DYGCYCGR	ADYGCYCGR	CCQVHDNCYNEAEK	FADYGCYCGR	SWWDFADYGCYCGRGGSGTPVDDLDR	NMIKCTVPSRSWWDFADYGCYCGR
P25498	Acidic phospholipase A2 E (PA2AE_NAJOX)	PLA2	13.2198	100	25.21	0.177922	5	1	795	100	TPVDDLDR	GTPVDDLDRC	GTPVDDLDR	CTVPSRSWLDFANYGCYCGR
C0HKB8	Acidic phospholipase A2 (PA2A1_MICDM)	PLA2	13.1788	77.78	11.97	0.00712251	3	0	5	100	TPVDDLDR	GTPVDDLDRC	GTPVDDLDR	CCKVHDDCYGEAEK
P00599	Basic phospholipase A2 1 (PA2B1_NAJME)	PLA2	13.4639	79.66	31.36	0.167223	11	3	813	100	TPVDDLDR	GTPVDDLDRC	GTPVDDLDR	NMIHCTVPNRPWWHFANYGCYCGR	PWWHFANYGCYCGR	KGTPVDDLDR	GGKGTPVDDLDR	GKGTPVDDLDR
U3EPF6	Phospholipase A2 21 (U3EPF6_MICFL)	PLA2	15.8331	59.72	9.72	0.129762	4	0	56	100	GTPVDDLDK	CCQVHDDCYG	CCQVHDDCYGEAEK
Q92085	Neutral phospholipase A2 B (PA2NB_NAJSP)	PLA2	16.1643	78.08	23.29	0.180521	11	1	855	100	TPVDDLDR	GTPVDDLDRC	GTPVDDLDR	DYGCYCGR	ADYGCYCGR	FADYGCYCGR	WHFADYGCYCGR	HFADYGCYCGR	TVPNRSWWHFADYGCYCGR	NMVQCTVPNRSWWHFADYGCYCGR
Q92084	Neutral phospholipase A2 muscarinic inhibitor (PA2NA_NAJSP)	PLA2	16.1783	78.08	23.97	0.359571	13	3	894	100	TPVDDLDR	GTPVDDLDRC	GTPVDDLDR	DYGCYCGR	ADYGCYCGR	FADYGCYCGR	WHFADYGCYCGR	HFADYGCYCGR	KNMIQCTVPNRSWWHFADYGCYCGR	NMIQCTVPNRSWWHFADYGCYCGR	NMIQCTVPNRSWWHFADYGCYCGR	TVPNRSWWHFADYGCYCGR
Q92086	Acidic phospholipase A2 C (PA2AC_NAJSP)	PLA2	16.0712	78.08	34.93	0.243592	25	2	1829	100	TPVDDLDR	GTPVDDLDRC	GTPVDDLDR	DYGCYCGR	ADYGCYCGR	CCQVHDNCYG	CCQVHDNCYGEA	CCQVHDNCYGE	CCQVHDNCYGEAE	QVHDNCYGEAEK	CQVHDNCYGEAEK	CCQVHDNCYGEAEK	QVHDNCYGEAEK	FADYGCYCGR	SWWDFADYGCYCGRGGSGTPVDDLDR	KNMVQCTVPNRSWWDFADYGCYCGR	GTPVDDLDRCCQVHDNCYGEAEK
P00605	Phospholipase A2 "basic" (PA2B4_NAJNG)	PLA2	13.259	79.66	76.27	0.238975	60	10	2218	100	TPVDDLDR	GTPVDDLDRC	GTPVDDLDR	DYGCYCGR	ADYGCYCGR	FADYGCYCGR	KGTPVDDLDR	GGKGTPVDDLDR	GKGTPVDDLDR	PWWHFADYGCYCGR	NMIHCTVPSRPWWHFADYG	NMIHCTVPSRPWWHFADY	NMIHCTVPSR	NMIHCTVPSRP	NMIHCTVPSRPWWHFADYGCY	NMIHCTVPSRPWW	CTVPSRPWWHFADYGCYCGR	NMIHCTVPSRPWWH	NMIHCTVPSRPWWHFADYGCYCGR	HCTVPSRPWWHFADYGCYCGR	TVPSRPWWHFADYGCYCGR	NMIHCTVPSRPWWHFAD	NMIHCTVPSRPWWHFA	NMIHCTVPSRPW	NMIHCTVPSRPWWHF	IHCTVPSRPWWHFADYGCYCGR	WHFADYGCYCGR	HFADYGCYCGR	NMIHCTVPSRPWWHFADYGCYCGRG	CWPYLTLYK	WPYLTLYK	NCDLVAANCFAGAR	AAVCNCDLVAANCFAGAR	AVCNCDLVAANCFAGAR	ANCFAGAR	LVAANCFAGAR	DLVAANCFAGAR	CDLVAANCFAGAR	VCNCDLVAANCFAGAR
P00602	Acidic phospholipase A2 CM-I (PA2A1_NAJMO)	PLA2	13.2099	53.39	83.9	8.67723	64	10	3574	100	DYGCYCGR	ADYGCYCGR	CCQVHDNCYG	CCQVHDNCYGEA	CCQVHDNCYGE	CCQVHDNCYGEAE	QVHDNCYGEAEK	CCQVHDNCYGEAEK	FADYGCYCGR	CEAAVCNCDLVAAN	CEAAVCNCDLVAANCF	ANYNVNLK	IDANYNVNLK	AAVCNCDLVAANCFAGAPYIDANYNVNLK	DANYNVNLK	YIDANYNVNLKER	YIDANYNVNLK	LGCWPYLTLYK	YECSQGKLTC	YECSQGKLTCSGGNNK	LGCWPYLTLYKYECSQGK	PWWHFADYGCYCGR	PWWHFADYGCYCGR	NMIHCTVPSRPWWHFADYG	NMIHCTVPSRPWWHFADY	NMIHCTVPSR	NMIHCTVPSRP	NMIHCTVPSRPWWHFADYGCY	NMIHCTVPSRPWW	CTVPSRPWWHFADYGCYCGR	NMIHCTVPSRPWWH	NMIHCTVPSRPWWHFADYGCYCGR	HCTVPSRPWWHFADYGCYCGR	TVPSRPWWHFADYGCYCGR	NMIHCTVPSRPWWHFAD	NMIHCTVPSRPWWHFA	NMIHCTVPSRPW	NMIHCTVPSRPWWHF	IHCTVPSRPWWHFADYGCYCGR
P00603	Basic phospholipase A2 CM-II (PA2B2_NAJMO)	PLA2	13.2249	79.66	72.88	1.39328	65	3	2928	100	DYGCYCGR	ADYGCYCGR	CCQVHDNCYG	CCQVHDNCYGEA	CCQVHDNCYGE	CCQVHDNCYGEAE	QVHDNCYGEAEK	CCQVHDNCYGEAEK	FADYGCYCGR	LGCWPYLTLYK	YECSQGKLTC	YECSQGKLTCSGGNNK	LGCWPYLTLYKYECSQGK	PWWHFADYGCYCGR	NMIHCTVPSRPWWHFADYG	NMIHCTVPSRPWWHFADY	NMIHCTVPSR	NMIHCTVPSRP	NMIHCTVPSRPWWHFADYGCY	NMIHCTVPSRPWW	CTVPSRPWWHFADYGCYCGR	NMIHCTVPSRPWWH	NMIHCTVPSRPWWHFADYGCYCGR	HCTVPSRPWWHFADYGCYCGR	TVPSRPWWHFADYGCYCGR	NMIHCTVPSRPWWHFAD	NMIHCTVPSRPWWHFA	NMIHCTVPSRPW	NMIHCTVPSRPWWHF	IHCTVPSRPWWHFADYGCYCGR	WHFADYGCYCGR	HFADYGCYCGR	NMIHCTVPSRPWWHFADYGCYCGRG	CWPYLTLYK	WPYLTLYK	CAAAVCNCDLVAANCFAGAR	LTCSGGNNKCAAAVCNCDLVAANCFAGAR	NCDLVAANCFAGAR	AAVCNCDLVAANCFAGAR
P00601	Acidic phospholipase A2 DE-III (PA2A3_NAJME)	PLA2	13.3508	75.63	39.5	0.887949	13	6	933	100	TPVDDLDR	GTPVDDLDRC	GTPVDDLDR	CCQIHDNCYGEAEK	NMIHCTVPNRSWWHFANYGCYCGR	NMIHCTVPNRSWWHFANYGCY
P60043	Basic phospholipase A2 1 (Fragment) (PA2B1_NAJSG)	PLA2	13.9931	100	38.1	0.264876	9	5	120	100	DYGCYCGR	ADYGCYCGR	GTPIDDLDR	FADYGCYCGR	CCQVHDNCYNSAREQ	NMIQCTVPKRSWWDFADYGCYCGR
A0A0F7YZK4	Phospholipase A2 2z (A0A0F7YZK4_MICFL)	PLA2	16.1205	59.72	6.25	0.00446429	1	0	2	100	GTPVDDLDK	CCQVHDDCYDTAEK
A0A0F7YZK4	Phospholipase A2 2z (A0A0F7YZK4_MICFL)	PLA2	16.1205	59.72	15.97	0.0928571	4	0	17	92.5926	GTPVDDLDK	CCQVHDDCYDTAEK
F8J2D3	Phospholipase-B 81 (PLB_DRYCN)	Others	64.062	70.34	1.99	0.00213675	1	0	4	100	TPVPAGCYDSK	VADINMAAK
A0A098LWY9	Phospholipase B-like (A0A098LWY9_PANGU)	Others	64.2299	73.24	1.45	0.00194553	1	0	3	100	TWAQTFEK	VADINMAAK
F8J2D3	Phospholipase-B 81 (PLB_DRYCN)	Others	64.062	70.34	1.63	0.00213675	1	0	4	100	TPVPAGCYDSK	VADINMAAK
E3P6P4	Cystatin (CYT_NAJKA)	Others	15.7611	76.6	24.11	0.0385802	4	3	10	100	VVEAQSQVVAGEK	AAAFAVQEYNAR	SVSDPDVQK
D3TTC2	Zinc metalloproteinase-disintegrin-like atragin (VM3H_NAJAT)	Others	69.135	66.23	2.45	0.0122449	3	0	23	100	CGDGMVCSNR	SQLTNTPEQDR	LQHEAQCDSEECCEK	DSCFTLNQR	CPIMTNQCIALR
Q9PVK7	Zinc metalloproteinase-disintegrin-like cobrin (VM3_NAJKA)	Others	67.6172	72.33	3.67	0.00815499	4	0	8	100	CGDGMVCSNR	LQHEAQCDSEECCEK	DPSYGMVEPGTK	DSCFTLNQR	CPIMTNQCIALR
D3TTC2	Zinc metalloproteinase-disintegrin-like atragin (VM3H_NAJAT)	Others	69.135	66.23	1.96	0.00238095	2	0	4	100	CGDGMVCSNR	SQLTNTPEQDR	LQHEAQCDSEECCEK	DSCFTLNQR	CPIMTNQCIALR
A0A024AXX7	p-III snake venom metalloprotease (Fragment) (A0A024AXX7_MICIK)	Others	68.3036	62.15	2.45	0.00456204	2	0	10	100	CGDGMVCSNR	SQLTNTPEQDR	DDCDLPEICTGR	AAKDDCDLPEICTGR
D5LMJ3	Zinc metalloproteinase-disintegrin-like atrase-A (VM3A_NAJAT)	Others	68.2094	67.05	10.54	0.0348584	10	7	52	100	SQLTNTPEQDR	SVAVVQDYSR	GDDVSHCR	LQPHAQCDSEECCEK	EHQEYLLR	ERPQCILNKPSR
Q10749	Snake venom metalloproteinase-disintegrin-like mocarhagin (VM3M1_NAJMO)	Others	68.1314	72.09	7.39	0.00795347	8	7	14	100	NDCDFPELCTGR	SVAVVQDHSK	DRPQCILNKPSR	SQLTNTPEQDR
U3FAK1	Vascular endothelial growth factor 2 (U3FAK1_MICFL)	Others	47.5317	75.06	1.9	0.00475059	1	0	2	100	ELDEETCQCVCK	CICECVESPNK	EVTVDVGK
A0A098LWV9	Vascular endothelial growth factor C (A0A098LWV9_9SAUR)	Others	40.0299	83.81	6.53	0.00426136	3	0	3	100	ELDEETCQCVCK	CICECVESPNK
P01140	Venom nerve growth factor (NGFV_NAJNA)	VNGF	13.0141	100	50	0.182493	11	0	86	100	ALTMEGNQASWR	GIDSSHWN	CKNPNPEPSGCR	GNTVTVMENVNLDNK	CTETDTFIK	SYCTETDTFIK	GIDSSHWNSYCTETDTFIK	NPNPEPSGCR	IDTACVCVITK
P01140	Venom nerve growth factor (NGFV_NAJNA)	VNGF	13.0141	100	19.83	0.103971	4	0	29	100	ALTMEGNQASWR	GIDSSHWN	CKNPNPEPSGCR	GNTVTVMENVNLDNK	CTETDTFIK	SYCTETDTFIK	GIDSSHWNSYCTETDTFIK	NPNPEPSGCR	IDTACVCVITK
[truncated: 7 more columns]

## Sheet: F4
Main Accession	Description	Protein group	MW [kDa]	Possible Coverage [%]	Coverage [%]	Spectrum Counting NSAF	#Peptides	#Unique	#PSMs	Confidence [%]	Sequences
V8P395	Glutathione peroxidase (Fragment) (V8P395_OPHHA)	Others	29.57	73.48	8.33	0.0223765	3	3	7	100	QEPGQNSEILQGIK	FLVNPQGK
R4FID0	Amine oxidase (R4FID0_DENDV)	Others	61.5205	80.44	3.32	0.00656168	2	1	6	100	STTDLPSR	IYFEPPLPAK
A0A2R4N4Q6	Amine oxidase (Fragment) (A0A2R4N4Q6_NAJAT)	Others	57.9265	68.64	1.78	0.00422833	1	0	2	100	STTDLPSR	VTLLEASER	SDALFSYEK
A0A2R4N4Q6	Amine oxidase (Fragment) (A0A2R4N4Q6_NAJAT)	Others	57.9265	68.64	1.78	0.00634249	2	0	5	100	STTDLPSR	VTLLEASER	SDALFSYEK
A0A0B8RPR5	Transferrin (A0A0B8RPR5_BOIIR)	Others	77.8786	74.96	2.11	0.00590842	1	0	4	100	ADAELYLGPK	ESCAPGAPLESTLCK	DFPELICVR
A0A0F7Z1V6	Transferrin (A0A0F7Z1V6_CROAD)	Others	77.6876	67.79	2.67	0.00298507	3	1	6	100	ADAELYLGPK	YCAAIKNLK
A0A2H6N0F2	Uncharacterized protein (A0A2H6N0F2_MICLE)	Others	76.5761	68.1	9.3	0.0148184	8	0	29	100	ADAELYLGPK	ESCAPGAPLESTLCK	EADAITLDGGHIFTAGK	GYFAVAVAK	YCAAIQNLK	KGTISSLEDLK	GTISSLEDLK	DFPELICVR
P25517	Cytotoxin 5 (3SA5_NAJMO)	3 FTx	6.84046	100	53.33	0.871925	6	2	974	100	RGCIDVCPK	GCIDVCPK	TCPEGKNLCYK	NLCYKMTMR	KLIPLFSK	LIPLFSKTCPEGK
P0DSN1	Naniproin (3SAN_NAJNG)	3FTx	6.89047	100	63.33	0.693789	9	3	992	100	RGCIDVCPK	GCIDVCPK	TCPEGKNLCYK	GCIDVCPKSSLLIK	NLCYKMTMR	YMCCTNDK
P01467	Cytotoxin 1 (3SA1_NAJMO)	3Ftx	6.8214	100	83.33	11.2813	28	0	3401	100	RGCIDVCPK	GCIDVCPK	CNQLIPPF	KCNQLIPPFWK	CNQLIPPFWK	LKCNQLIPPFWKTCPK	CNQLIPPFWKTCPK	LKCNQLIPPFWKTCPKGK	CNQLIPPFWK	CNQLIPPFWKTCPKG	LKCNQLIPPFWK	MTMRAAPMVPVK	APMVPVKR	AAPMVPVK	AAPMVPVKR	AAPMVPVKRG	GCIDVCPKSSLLIK	NLCYKMTMR
P01468	Cytotoxin 1 (3SA1_NAJPA)	3Ftx	6.82238	100	86.67	1.05176	23	0	1961	100	RGCIDVCPK	GCIDVCPK		CNQLIPPF	KCNQLIPPFWK	CNQLIPPFWK	LKCNQLIPPFWKTCPK	CNQLIPPFWKTCPK	LKCNQLIPPFWKTCPKGK	CNQLIPPFWK	CNQLIPPFWKTCPKG	LKCNQLIPPFWK	YMCCNTDK	YMCCNTDKCN	MTMRAAPMVPVK	APMVPVKR	AAPMVPVK	AAPMVPVKR	AAPMVPVKRG	GCIDVCPKSSLLIK	NLCYKMTMR	SSLLIKYMCCNTDK
P01461	Cytotoxin 4 (3SA4_NAJHA)	3FTx	6.79744	100	36.67	0.873306	5	2	946	100	RGCIDVCPK	GCIDVCPK	GCIDVCPKN	LKCNKLIPPFWK
P01445	Cytotoxin 2 (3SA7A_NAJKA)	3FTx	6.74041	100	16.67	0.025	1	0	3	100	RGCIDVCPK	GCIDVCPK	GCIDVCPKN	CNKLIPLAYK
A0A2I4HXH5	Venom 5'-nucleotidase (A0A2I4HXH5_NAJAT)	Others	58.1616	66.16	5.67	0.00206662	3	0	7	100	ISGYILPYK	VGIIGYTTK	QVPVVQAYAFGK	VVSLNVLCTECR	VPTYVPLEMEK
A0A2I4HXH5	Venom 5'-nucleotidase (A0A2I4HXH5_NAJAT)	Others	58.1616	66.16	2.08	0.00437637	1	0	3	100	ISGYILPYK	VGIIGYTTK	QVPVVQAYAFGK	VVSLNVLCTECR	VPTYVPLEMEK
A0A2I4HXH5	Venom 5'-nucleotidase (A0A2I4HXH5_NAJAT)	Others	58.1616	66.16	2.27	0.00437637	1	0	2	100	ISGYILPYK	VGIIGYTTK	QVPVVQAYAFGK	VVSLNVLCTECR	VPTYVPLEMEK
P84805	Cysteine-rich venom protein kaouthin-1 (CRVP1_NAJKA)	Others	26.8286	64.85	5.44	0.0125523	1	0	3	100	EIVDLHNSLR	QKEIVDLHNSLR	MEWYPEAASNAER
P0DL14	Cysteine-rich venom protein annuliferin-a (Fragment) (CRVPA_NAJHA)	Others	3.64384	100	40	0.0440476	3	0	11	100	EIVDLHNSLR	QKEIVDLHNSLR
A0A223PK22	Cysteine rich secretory protein (Fragment) (A0A223PK22_DABRR)	Others	29.0432	61.87	21.4	0.00158608	2	1	13	100	EIVDLHNSLR	SVTPTASNMLK
Q7T1K6	Cysteine-rich venom protein natrin-1 (CRVP1_NAJAT)	Others	26.8646	53.56	4.18	0.0125523	2	0	4	100	QSSCQDDWIK	EIVDLHNSLR	QKEIVDLHNSLR	MEWYPEAASNAER
Q91132	Cobra venom factor (VCO3_NAJKA)	Others	184.401	70.16	10.05	0.0101626	23	10	106	100	VGLVAVDK	YIQEGDACK	IKLEGDPGAR	AVYVLNDK	HFEVGFIQPGSVK	AAFLECCR	DTCMGTLVVK	VYSYYNLDEK	INYENAILAR	GIYTPGSPVLYR	YEVDNNMAQK	VVPEGVQK	VNDDYLIWGSR	GICVAEPYEIR	ICIGNVCR	VFSMDHNTSK	IPIIDGDGK
I2C090	Ophiophagus venom factor (VCO3_OPHHA)	Others	183.812	68.92	7.92	0.00725856	15	3	73	100	VGLVAVDK	YIQEGDACK	AVYVLNDK	HFEVGFIQPGSVK	AAFLECCR	DTCMGTLVVK	TDTEEQILVEAHGDNTPK	VSHSEDECLQFK	GIYTPGSPVLYR	YEVDNNMAQK	VVPEGVQK	KLDDKVPDTEIETK
Q45Z47	Phospholipase A2 OS2 (PA22_OXYSC)	PLA2	16.0926	75.34	9.59	0.00909091	1	0	3	100	GTPVDDLDR	CCQVHDECYGEAEK
P00604	Basic phospholipase A2 CM-III (PA2B3_NAJMO)	PLA2	13.293	62.71	64.41	0.150868	19	10	215	100	GTPVDDLDR	DYGCYCGR	FADYGCYCGR	GGKGTPVDDLDR	NMIHCTVPSR	NMIHCTVPSRP	NMIHCTVPSRPW	NCDLVAANCFAGAR	LVAANCFAGAR	CDLVAANCFAGAR	YIDANYNINFK	CGAAVCNCDLVAANCFAGAR	CCQVHDNCYEK
P00602	Acidic phospholipase A2 CM-I (PA2A1_NAJMO)	PLA2	13.2099	53.39	49.15	0.587579	12	4	153	100	DYGCYCGR	CCQVHDNCYGEAEK	FADYGCYCGR	YIDANYNVNLK	LGCWPYLTLYK	NMIHCTVPSR	NMIHCTVPSRP	NMIHCTVPSRPW
A4FS04	Acidic phospholipase A2 natratoxin (PA2A_NAJAT)	PLA2	13.1787	82.35	19.33	0.18793	3	2	161	100	GTPVDDLDR	CCQVHDNCYNEAEK
D3TTC2	Zinc metalloproteinase-disintegrin-like atragin (VM3H_NAJAT)	Others	69.135	59.22	2.45	0.00816327	1	0	6	100	LQHEAQCDSEECCEK	DSCFTLNQR	CPIMTNQCIALR
Q9PVK7	Zinc metalloproteinase-disintegrin-like cobrin (VM3_NAJKA)	Others	67.6172	61.5	2	0.00389105	1	0	2	100	LQHEAQCDSEECCEK	DPSYGMVEPGTK	DSCFTLNQR	CPIMTNQCIALR
D3TTC2	Zinc metalloproteinase-disintegrin-like atragin (VM3H_NAJAT)	Others	69.135	59.22	1.96	0.00408163	1	0	2	100	LQHEAQCDSEECCEK	DSCFTLNQR	CPIMTNQCIALR
A0A024AXX7	p-III snake venom metalloprotease (Fragment) (A0A024AXX7_MICIK)	Others	68.3036	55.3	2.45	0.00425791	2	0	5	100	AAKDDCDLPEICTGR	DDCDLPEICTGR
B5KFV4	Stephensease-1 (B5KFV4_HOPST)	Others	68.8347	58.43	1.8	0.00111732	1	0	3	100	SAECPTDSFQR	CPIMTNQCIALR
D5LMJ3	Zinc metalloproteinase-disintegrin-like atrase-A (VM3A_NAJAT)	Others	68.2094	55.85	7.41	0.0283843	5	5	29	100	SVAVVQDYSR	LQPHAQCDSEECCEK	EHQEYLLR	ERPQCILNKPSR
Q10749	Snake venom metalloproteinase-disintegrin-like mocarhagin (VM3M1_NAJMO)	Others	68.1314	57.14	3.94	0.00747863	4	3	9	100	DRPQCILNKPSR	NDCDFPELCTGR
P01140	Venom nerve growth factor (NGFV_NAJNA)	VNGF	13.0141	81.03	50	0.198773	12	0	98	100	EGNQASWR	ALTMEGNQASWR	GIDSSHWN	CKNPNPEPSGCR		CTETDTFIK	SYCTETDTFIK	NPNPEPSGCR	IDTACVCVITK
P01140	Venom nerve growth factor (NGFV_NAJNA)	VNGF	13.0141	81.03	19.83	0.346059	4	0	75	100	EGNQASWR	ALTMEGNQASWR	GIDSSHWN	CKNPNPEPSGCR	GNTVTVMENVNLDNK	CTETDTFIK	SYCTETDTFIK	NPNPEPSGCR	IDTACVCVITK

## Sheet: F5
Main Accession	Description	Protein group	MW [kDa]	Possible Coverage [%]	Coverage [%]	Spectrum Counting NSAF	#Peptides	#Unique	#PSMs	Confidence [%]	Sequences
P01431	Short neurotoxin 1 (3S11_NAJMO)	3FTx	7.07618	100	17.74	0.016129	1	1	1	100	GIELNCCTTDR	RGCIDVCPK	GCIDVCPK	TCPEGKNLCYK	DSALVKYVC	DSALVKYVCC	GCIDVCPKDSALVK
P01454	Cytotoxin 9 (3SA9_NAJHA)	3FTx	6.66422	100	50	0.531397	6	0	964	100	RGCIDVCPK	GCIDVCPK	TCPEGKNLCYK	DSALVKYVCC	GCIDVCPKDSALVK
P01400	Weak toxin S4C11 (3NO2B_NAJME)	3Ftx	7.42448	100	29.23	0.0615385	2	0	6	100	LTCLICPEK	EIVECCSTDK	FYEGNLLGK
P01467	Cytotoxin 1 (3SA1_NAJMO)	3FTx	6.8214	100	83.33	1.48681	27	0	2112	100	RGCIDVCPK	GCIDVCPK	CNQLIPPFWK	LKCNQLIPPFWKTCPK	LKCNQLIPPFWKTCPKGK	CNQLIPPFWKTCPKG	CNQLIPPFWKTCPK	AAPMVPVK	AAPMVPVKR	NLCYKMTMR	GCIDVCPKSSLLIK
P01468	Cytotoxin 1 (3SA1_NAJPA)	3FTx	6.82238	100	86.67	1.14235	26	0	2113	100	RGCIDVCPK	GCIDVCPK	CNQLIPPFWK	LKCNQLIPPFWKTCPK	LKCNQLIPPFWKTCPKGK	CNQLIPPFWKTCPKG	CNQLIPPFWKTCPK	KCNQLIPPFWK	LKCNQLIPPFWK	YMCCNTDK	YMCCNTDKCN	AAPMVPVK	AAPMVPVKR	SSLLIKYMCCNTDK	GCIDVCPKSSLLIK	NLCYKMTMR
P86382	Cytotoxin 7 (3SA7_NAJNA)	3FTx	6.78736	100	48.33	0.755074	8	1	979	100	RGCIDVCPK	GCIDVCPK	GCIDVCPKN	CNKLIPLAYK	LKCNKLIPIAYK	LIPLAYKTCPAGKD
P01461	Cytotoxin 4 (3SA4_NAJHA)	3FTx	6.79744	100	33.33	0.626833	5	1	934	100	RGCIDVCPK	GCIDVCPK	GCIDVCPKN	CNKLIPPFWK
P01457	Cytotoxin 5 (3SA5_NAJHH)	3FTx	6.76826	100	51.67	0.701119	7	2	980	100	RGCIDVCPK	GCIDVCPK	GCIDVCPKN	TCPEGKNLCYK	CHQLVPPFWKTCPE
P01452	Cytotoxin 4 (3SA4_NAJMO)	3FTx	6.7104	100	90	0.823889	13	7	224	100	CNKLIPLAYK	LKCNKLIPIAYK	TCPEGKNLCYK	YVCCSTDR	NLCYKMMLASKKMVPVKR	NLCYKMMLASK	YVCCSTDRCN	NLCYKMMLASK	LIPIAYKTCPEGKN	GCINVCPK
P01400	Weak toxin S4C11 (3NO2B_NAJME)	3FTx	7.42448	100	13.85	0.0923077	1	0	6	100	CNKLIPLAYK	LKCNKLIPIAYK	TCPEGKNLCYK	YVCCSTDR	NLCYKMMLASKKMVPVKR	NLCYKMMLASK	YVCCSTDRCN	NLCYKMMLASK	LIPIAYKTCPEGKN	GCINVCPK
P25517	Cytotoxin 5 (3SA5_NAJMO)	3FTx	6.84046	100	70	1.04779	11	4	1008	100	RGCIDVCPK	GCIDVCPK	TCPEGKNLCYK	NLCYKMTMR	YECCDTDRCN	LIPLFSKTCPEGK	KLIPLFSK
P01399	Weak toxin CM-13b (3NO2D_NAJHA)	3FTx	7.58659	100	18.46	0.0692308	2	2	6	100	GCAATCPVAK	GCAATCPVAKPR
P01470	Cytotoxin 3 (3SA3_NAJMO)	3FTx	6.88949	100	70	0.621767	12	0	992	100	RGCIDVCPK	GCIDVCPK	TCPEGKNLCYK	LIPPFWKTCPEGK	GCIDVCPKSSLLIK	NLCYKMTMR	LKCNRLIPPFWK	CNRLIPPFWK
P60308	Cytotoxin SP15c (3SAFC_NAJAT)	3FTx	6.75048	100	35	0.216667	5	3	22	100	MFMVATPKVPVKRECIDVCPK	ECIDVCPK
P84808	Cysteine-rich venom protein kaouthin-2 (CRVP2_NAJKA)	CRISP	26.1986	47.48	6.3	0.0147059	1	0	3	100	NMLQMEWNSNAAQNAK	CPAGNIIGSIATPYK	GHYTQIVWYNSHLLGCGAAK	HYTQIVWYNSHLLGCGAAK	NSHLLGCGAAK
P84805	Cysteine-rich venom protein kaouthin-1 (CRVP1_NAJKA)	CRISP	26.8286	57.32	17.99	0.00606555	5	0	18	100	EIVDLHNSLR	QKEIVDLHNSLR	MEWYPEAASNAER	VLEGIQCGESIYMSSNAR
P84808	Cysteine-rich venom protein kaouthin-2 (CRVP2_NAJKA)	CRISP	26.1986	47.48	15.13	0.0874183	4	0	29	100	EIVDLHNSLR	QKEIVDLHNSLR	MEWYPEAASNAER	VLEGIQCGESIYMSSNAR
A0A223PK22	Cysteine rich secretory protein (Fragment) (A0A223PK22_DABRR)	CRISP	29.0432	61.87	21.4	0.00130099	2	0	11	100	EIVDLHNSLR	SVTPTASNMLK
Q7T1K6	Cysteine-rich venom protein natrin-1 (CRVP1_NAJAT)	CRISP	26.8646	46.03	4.18	0.0209205	1	0	5	100	QSSCQDDWIK	EIVDLHNSLR	QKEIVDLHNSLR	MEWYPEAASNAER	VLEGIQCGESIYMSSNAR
V8P395	Glutathione peroxidase (Fragment) (V8P395_OPHHA)	Others	29.57	66.67	18.94	0.0566375	9	5	48	100	QEPGQNSEILQGIK	LVILGFPCNQFGK	VDCYDSVKG	FLVNPQGKPVMR	VDCYDSVK	FLVNPQGK	AKVDCYDSVK
A0A2H6N0F2	Uncharacterized protein (A0A2H6N0F2_MICLE)	Others	76.5761	68.1	2.43	0.00166667	1	0	1	100	ESCAPGAPLESTLCK	EADAITLDGGHIFTAGK
Q91132	Cobra venom factor (VCO3_NAJKA)	Others	184.401	61.14	19.43	0.0113568	45	19	249	100	VGLVAVDK	YIQEGDACK	ITPDLIPSFR	IKLEGDPGAR	AVYVLNDK	HFEVGFIQPGSVK	AAFLECCR	DTCMGTLVVK	DTCMGTLVVK	TDTEEQILVEAHG	CQEALNLK	VYSYYNLDEK	VPDTEIETK	YFTYLILNK	INYENAILAR	SIPDSLTR	AVPFVIVPLEQGLH	GIYTPGSPVLYR	QLDIFVHDFPR	VVPEGVQK	QNQYVVVQVTGPQVR	YEVDNNMAQK	DKGIYTPGSPVLYR	ALYTLITPAVLR	GICVAEPYEIR	ICIGNVCR	VFSMDHNTSK	QSSFLFIQTDK	IPIIDGDGK	VDMNPAGGMLVTPTIEIPAK	VNDDYLIWGSR	ILVALLESK	VIVPLEQGLHDVEIK
A0A081DUC1	Complement C3 (A0A081DUC1_PANGU)	Others	185.458	66.28	6.42	0.00508667	15	3	85	100	VGLVAVDK	YIQEGDACK	ITPDLIPSFR	LNEDFTVSASGDGK	IKLEGDPGAR	IQKPGAAMK	AVYVLNDK	DTCMGTLVVK	TDTEEQILVEAHG	TDTEEQILVEAHGDNTPK	VYSYYNLDEK
Q0ZZJ6	A.superbus venom factor 1 (VCO31_AUSSU)	Others	184.609	70.34	5.57	0.00253464	11	0	72	100	VGLVAVDK	YIQEGDACK	LNEDFTVSASGDGK	IKLEGDPGAR	IQKPGAAMK	AVYVLNDK	HFEVGFIQPGSVK	AAFLECCR	DTCMGTLVVK	DTCMGTLVVK	TDTEEQILVEAHG	CQEALNLK	SIPDSLTR	AVPFVIVPLEQGLH
I2C090	Ophiophagus venom factor (VCO3_OPHHA)	Others	183.812	59.96	12.25	0.016686	27	6	179	100	VGLVAVDK	YIQEGDACK	ITPDLIPSFR	AVYVLNDK	HFEVGFIQPGSVK	AAFLECCR	DTCMGTLVVK	VPDTEIETK	TDTEEQILVEAHG	TDTEEQILVEAHGDNTPK	VSHSEDECLQFK	VAVIIYLDK	SIPDSLTR	YVLPSFEVHLQPSEK	KYVLPSFEVHLQPSEK	GIYTPGSPVLYR	QLDIFVHDFPR	VVPEGVQK	QNQYVVVQVTGPQVR	YEVDNNMAQK	DKGIYTPGSPVLYR	KLDDKVPDTEIETK
P00605	Phospholipase A2 "basic" (PA2B4_NAJNG)	PLA2	13.259	62.71	71.19	0.237693	16	10	176	100	GTPVDDLDR	FADYGCYCGR	NMIHCTVPSRP	NMIHCTVPSRPW	NMIHCTVPSR	NCDLVAANCFAGAR	CDLVAANCFAGAR	YIDANYNINFK	CGAAVCNCDLVAANCFAGAR	MGCWPYLTLYK	CCQVHDNCYEK
P00602	Acidic phospholipase A2 CM-I (PA2A1_NAJMO)	PLA2	13.2099	53.39	49.15	0.211163	9	4	69	100	CCQVHDNCYGEAEK	FADYGCYCGR	YIDANYNVNLK	LGCWPYLTLYK	NMIHCTVPSRP	NMIHCTVPSRPW	NMIHCTVPSR
A4FS04	Acidic phospholipase A2 natratoxin (PA2A_NAJAT)	PLA2	13.1787	82.35	19.33	0.0336134	2	1	24	100	GTPVDDLDR	CCQVHDNCYNEAEK
A0A2H6MYF4	Disintegrin domain-containing protein (Fragment) (A0A2H6MYF4_MICLE)	SVMP	24.8301	58.77	5.26	0.0169492	1	0	3	100	CGDGMVCSNR	LQHEAQCDSEECCEK	DPSYGMVEPGTK
A0A024AXX7	p-III snake venom metalloprotease (Fragment) (A0A024AXX7_MICIK)	SVMP	68.3036	55.3	2.45	0.0129765	2	0	20	100	CGDGMVCSNR	DDCDLPEICTGR	AAKDDCDLPEICTGR
D5LMJ3	Zinc metalloproteinase-disintegrin-like atrase-A (VM3A_NAJAT)	SVMP	68.2094	52.88	5.77	0.0480349	7	7	50	100	LQPHAQCDSEECCEK	EHQEYLLR	ERPQCILNKPSR
D3TTC2	Zinc metalloproteinase-disintegrin-like atragin (VM3H_NAJAT)	SVMP	69.135	59.22	13.87	0.0256689	9	0	29	100	CGDGMVCSNR	LQHEAQCDSEECCEK	DSCFTLNQR	CPIMTNQCIALR	DRPQCILNKPLSTDIVSPPICGN	GTPVGLAYIGSICNPK
D3TTC1	Zinc metalloproteinase-disintegrin-like kaouthiagin-like (VM3KL_NAJAT)	SVMP	66.2488	53.46	2.19	0.00696056	4	3	9	100	DRPQCILNKPLSTDIVSPPICGN	TAPAFQFSSCSIR
Q10749	Snake venom metalloproteinase-disintegrin-like mocarhagin (VM3M1_NAJMO)	SVMP	68.1314	57.14	3.94	0.00854701	2	2	5	100	NDCDFPELCTGR	DRPQCILNKPSR
P01140	Venom nerve growth factor (NGFV_NAJNA)	VNGF	13.0141	64.66	50	0.339279	12	0	144	100	ALTMEGNQASWR	CKNPNPEPSGCR	GNTVTVMENVNLDNK	TVTVMENVNLDNK	IDTACVCVITK	CTETDTFIK	GIDSSHWNSYCTETDTFIK	NPNPEPSGCR
P01140	Venom nerve growth factor (NGFV_NAJNA)	VNGF	13.0141	64.66	19.83	0.296798	3	0	68	100	ALTMEGNQASWR	CKNPNPEPSGCR	GNTVTVMENVNLDNK	TVTVMENVNLDNK	IDTACVCVITK	CTETDTFIK	GIDSSHWNSYCTETDTFIK	NPNPEPSGCR

## Sheet: F6
Main Accession	Description	Protein group	MW [kDa]	Possible Coverage [%]	Coverage [%]	Spectrum Counting NSAF	#Peptides	#Unique	#PSMs	Confidence [%]	Sequences
Q98960	Cytotoxin 3b (3SA3B_NAJAT)	3FTx	9.0167	74.07	11.11	0.0274691	6	0	68	92.4528	RGCIDVCPK	GCIDVCPK
P01467	Cytotoxin 1 (3SA1_NAJMO)	3FTx	6.8214	100	60	0.295611	14	0	162	100	RGCIDVCPK	GCIDVCPK	CNQLIPPFWK	AAPMVPVK	NLCYKMTMR	AAPMVPVKR
P86382	Cytotoxin 7 (3SA7_NAJNA)	3FTx	6.78736	100	38.33	0.0520906	5	1	63	100	RGCIDVCPK	GCIDVCPK	LIPLAYKTCPAGKD
P01457	Cytotoxin 5 (3SA5_NAJHH)	3FTx	6.76826	100	53.33	0.092	7	2	90	100	RGCIDVCPK	GCIDVCPK	TCPEGKNLCYK	MYMVSSSTVPVKRGCIDVCPK
P01452	Cytotoxin 4 (3SA4_NAJMO)	3FTx	6.7104	100	35	0.387121	8	6	60	100	TCPEGKNLCYK	YVCCSTDR	YVCCSTDRCN
P01462	Cytotoxin 2 (3SA2_NAJHA)	3FTx	6.85331	100	31.67	0.0428744	4	0	64	100	RGCIDVCPK	GCIDVCPK	TCPEGKNLCYK	YMCCNTDKCN
P25517	Cytotoxin 5 (3SA5_NAJMO)	3FTx	6.84046	100	70	0.59098	12	5	209	100	RGCIDVCPK	GCIDVCPK	TCPEGKNLCYK	NLCYKMTMR	YECCDTDRCN	LIPLFSKTCPEGK	YECCDTDR	KLIPLFSKTCPEGK	KLIPLFSK
P80245	Cytotoxin 6 (3SAN_NAJAT)	3FTx	8.97366	74.07	23.46	0.297845	4	0	125	100	RGCIDVCPK	GCIDVCPK	CNQLIPPFYK
P84808	Cysteine-rich venom protein kaouthin-2 (CRVP2_NAJKA)	CRISP	26.1986	55.04	6.3	0.0196078	2	0	11	100	QIVDKHNALR	NSHLLGCGAAK	NMLQMEWNSNAAQNAK	IIGSIATPYK	CPAGNIIGSIATPYK
P84808	Cysteine-rich venom protein kaouthin-2 (CRVP2_NAJKA)	CRISP	26.1986	55.04	19.75	0.0461251	6	0	29	100	QIVDKHNALR	NSHLLGCGAAK	NMLQMEWNSNAAQNAK	IIGSIATPYK	CPAGNIIGSIATPYK
V8P395	Glutathione peroxidase (Fragment) (V8P395_OPHHA)	Others	29.57	73.48	18.94	0.12205	11	7	91	100	QEPGQNSEILQGIK	LVILGFPCNQFGK	VDCYDSVKG	FLVNPQGKPVMR	VDCYDSVK	FLVNPQGK	AKVDCYDSVK	AKVDCYDSVKG
J9ZZN7	Glutathione peroxidase (J9ZZN7_THAEL)	Others	28.1483	65.59	10.93	0.060571	7	3	46	92.8571	QEPGQNSEILQGIK	LVILGFPCNQFGK
Q91132	Cobra venom factor (VCO3_NAJKA)	Others	184.401	70.16	10.6	0.0119047	22	6	100	100	VGLVAVDK	YIQEGDACK	IKLEGDPGAR	AVYVLNDK	HFEVGFIQPGSVK	AAFLECCR	DTCMGTLVVK	VYSYYNLDEK	YFTYLILNK	INYENAILAR	GIYTPGSPVLYR	VVPEGVQK	YEVDNNMAQK	GICVAEPYEIR	ICIGNVCR	VFSMDHNTSK	IPIIDGDGK	VNDDYLIWGSR
Q0ZZJ6	A.superbus venom factor 1 (VCO31_AUSSU)	Others	184.609	73.67	1.09	0.000647948	3	0	7	100	VGLVAVDK	YIQEGDACK	IKLEGDPGAR	AVYVLNDK	HFEVGFIQPGSVK	AAFLECCR	DTCMGTLVVK
I2C090	Ophiophagus venom factor (VCO3_OPHHA)	Others	183.812	68.92	7.92	0.00685188	16	3	79	100	VGLVAVDK	YIQEGDACK	AVYVLNDK	HFEVGFIQPGSVK	AAFLECCR	DTCMGTLVVK	TDTEEQILVEAHGDNTPK	VSHSEDECLQFK	GIYTPGSPVLYR	VVPEGVQK	YEVDNNMAQK	KLDDKVPDTEIETK
P0CG57	Neutral phospholipase A2 homolog taipoxin beta chain 2 (PA2TC_OXYSC)	PLA2	13.3039	100	17.8	0.0487288	4	2	46	100	GTPVDDLDR	CCQVHDECYATA
P00604	Basic phospholipase A2 CM-III (PA2B3_NAJMO)	PLA2	13.293	62.71	53.39	0.0939838	16	0	129	100	GTPVDDLDR	KGTPVDDLDR	NMIHCTVPSRP	NMIHCTVPSR	NCDLVAANCFAGAR	CDLVAANCFAGAR	YIDANYNINFK	CGAAVCNCDLVAANCFAGAR	CCQVHDNCYEK
P00602	Acidic phospholipase A2 CM-I (PA2A1_NAJMO)	PLA2	13.2099	53.39	39.83	0.142141	9	4	174	100	CCQVHDNCYGEAEK	YIDANYNVNLK	LGCWPYLTLYK	NMIHCTVPSRP	NMIHCTVPSR
A4FS04	Acidic phospholipase A2 natratoxin (PA2A_NAJAT)	PLA2	13.1787	82.35	19.33	0.039916	3	1	41	100	GTPVDDLDR	CCQVHDNCYNEAEK
Q9PVK7	Zinc metalloproteinase-disintegrin-like cobrin (VM3_NAJKA)	SVMP	67.6172	61.5	2	0.00680934	2	0	6	100	CGDGMVCSNR	DPSYGMVEPGTK	DSCFTLNQR	CPIMTNQCIALR	GTPVGLAYIGSICNPK
A0A024AXX7	p-III snake venom metalloprotease (Fragment) (A0A024AXX7_MICIK)	SVMP	68.3036	55.3	2.45	0.0121655	2	0	18	100	CGDGMVCSNR	DDCDLPEICTGR	AAKDDCDLPEICTGR
D5LMJ3	Zinc metalloproteinase-disintegrin-like atrase-A (VM3A_NAJAT)	SVMP	68.2094	55.85	5.77	0.0418486	6	4	40	100	LQPHAQCDSEECCEK	EHQEYLLR	ERPQCILNKPSR
B5KFV2	Porphyriacase-1 (B5KFV2_PSEPO)	SVMP	68.2374	63.78	5.71	0.00472103	3	1	10	100	SAECPTDSFQR	GKITCTCFSKADDPDYGMVEPGTK
D3TTC2	Zinc metalloproteinase-disintegrin-like atragin (VM3H_NAJAT)	SVMP	69.135	59.22	7.67	0.0118313	7	0	24	100	CGDGMVCSNR	DSCFTLNQR	CPIMTNQCIALR	GTPVGLAYIGSICNPK
D3TTC1	Zinc metalloproteinase-disintegrin-like kaouthiagin-like (VM3KL_NAJAT)	SVMP	66.2488	56.66	4.05	0.00425367	2	0	6	100	VYEMINAVNTK	TAPAFQFSSCSIR
P01140	Venom nerve growth factor (NGFV_NAJNA)	VNGF	13.0141	81.03	41.38	0.248878	13	0	124	100	ALTMEGNQASWR	CKNPNPEPSGCR	GNTVTVMENVNLDNK	CTETDTFIK	NPNPEPSGCR	IDTACVCVITK	IDTACVCVITKK
P34128	Venom nerve growth factor (NGFV_BUNMU)	VNGF	27.4965	79.42	4.94	0.0288066	2	0	8	100	ALTMEGNRASWR	GEHSVCDSISVWVTN
P34128	Venom nerve growth factor (NGFV_BUNMU)	VNGF	27.4965	79.42	6.17	0.00617284	1	0	5	100	ALTMEGNRASWR	GEHSVCDSISVWVTN
P01140	Venom nerve growth factor (NGFV_NAJNA)	VNGF	13.0141	81.03	20.69	0.405891	5	0	93	100	ALTMEGNRASWR	CKNPNPEPSGCR	GNTVTVMENVNLDNK	CTETDTFIK	NPNPEPSGCR	IDTACVCVITK	IDTACVCVITKK

## Sheet: F7
Main Accession	Description	Protein group	MW [kDa]	Possible Coverage [%]	Coverage [%]	Spectrum Counting NSAF	#Peptides	#Unique	#PSMs	Confidence [%]	Sequences
V8P395	Glutathione peroxidase (Fragment) (V8P395_OPHHA)	Others	29.57	60.23	18.94	0.0921958	12	12	74	100	QEPGQNSEILQGIK	pyro-QEPGQNSEILQGIK	VDCYDSVKG	FLVNPQGKPVMR	VDCYDSVK	LVILGFPCNQFGK	AKVDCYDSVK
P0DSN1	Naniproin (3SAN_NAJNG)	3FTx	6.89047	100	91.67	0.482618	12	4	671	100	TCPEGKNLCYK	RGCIDVCPK	LAPKVPVKR	LIPPFWKTCPEGK	NLCYKMTMR	GCIDVCPK	YMCCTNDK	NLCYKMTMR	YMCCTNDK	YMCCTNDKCN	YMCCTNDKCN	GCIDVCPKSSLLIK
P01467	Cytotoxin 1 (3SA1_NAJMO)	3Ftx	6.8214	100	70	0.899174	17	0	717	100	RGCIDVCPK	NLCYKMTMR	GCIDVCPK	NLCYKMTMR	GCIDVCPKSSLLIK	CNQLIPPFWK	AAPMVPVK	AAPMVPVK	AAPMVPVKR	AAPMVPVKR
P01400	Weak toxin S4C11 (3NO2B_NAJME)	3FTx	7.42448	100	26.15	0.0923077	3	3	12	100	NGENICFK	LTCLICPEK
P01452	Cytotoxin 4 (3SA4_NAJMO)	3FTx	6.7104	100	31.67	0.230556	3	2	34	100	TCPEGKNLCYK	YVCCSTDR
P01462	Cytotoxin 2 (3SA2_NAJHA)	3FTx	6.85331	100	31.67	0.563241	5	0	602	100	RGCIDVCPK	GCIDVCPK	TCPEGKNLCYK	YMCCNTDK	YMCCNTDKCN	YMCCNTDKCN
P25517	Cytotoxin 5 (3SA5_NAJMO)	3FTx	6.84046	100	83.33	0.54672	9	3	647	100	RGCIDVCPK	GCIDVCPK	TCPEGKNLCYK	NLCYKMTMR	NLCYKMTMR	LAPKVPVKR	YECCDTDRCN	YECCDTDR	KLIPLFSK
P01399	Weak toxin CM-13b (3NO2D_NAJHA)	3FTx	7.58659	100	18.46	0.238462	2	2	23	100	GCAATCPVAK	GCAATCPVAKPR
P80245	Cytotoxin 6 (3SAN_NAJAT)	3Ftx	8.97366	74.07	23.46	0.625603	4	1	636	100	RGCIDVCPK	GCIDVCPK	CNQLIPPFYK
P84808	Cysteine-rich venom protein kaouthin-2 (CRVP2_NAJKA)	CRISP	26.1986	47.48	6.3	0.0277778	2	0	14	100	SHLLGCGAAK	CPAGNIIGSIATPYK	QIVDKHNALR	IIGSIATPYK	NMLQMEWNSNAAQNAK	NMLQMEWNSNAAQNAK	NMLQMEWNSNAAQNAK	NSHLLGCGAAK
P84808	Cysteine-rich venom protein kaouthin-2 (CRVP2_NAJKA)	CRISP	26.1986	47.48	19.75	0.032825	9	0	43	100	SHLLGCGAAK	CPAGNIIGSIATPYK	QIVDKHNALR	IIGSIATPYK	NMLQMEWNSNAAQNAK	NMLQMEWNSNAAQNAK	NMLQMEWNSNAAQNAK	NSHLLGCGAAK
Q91132	Cobra venom factor (VCO3_NAJKA)	Others	184.401	55.97	6.7	0.00597581	15	6	39	100	AAFLECCR	GIYTPGSPVLYR	HFEVGFIQPGSVK	VGLVAVDK	VVPEGVQK	VYSYYNLDEK	GICVAEPYEIR	IPIIDGDGK	VNDDYLIWGSR	INYENAILAR	DTCMGTLVVK
I2C090	Ophiophagus venom factor (VCO3_OPHHA)	Others	183.812	53.75	0.73	0.00140845	1	0	5	100	AAFLECCR	GIYTPGSPVLYR	HFEVGFIQPGSVK	VGLVAVDK	VVPEGVQK	VSHSEDECLQFK	DTCMGTLVVK
P0CG57	Neutral phospholipase A2 homolog taipoxin beta chain 2 (PA2TC_OXYSC)	PLA2	13.3039	68.64	17.8	0.0635593	3	2	66	100	CCQVHDECYATA	GTPVDDLDR	pyro-CCQVHDECYATA
A0A0F7YYZ6	Phospholipase A2 2ac (A0A0F7YYZ6_MICFL)	PLA2	16.0745	59.72	9.72	0.0133929	2	0	4	100	CCQVHDDCYGEAEK	pyro-CCQVHDDCYGEAEK
P00605	Phospholipase A2 "basic" (PA2B4_NAJNG)	PLA2	13.259	62.71	64.41	0.185459	21	2	188	100	GTPVDDLDR	NCDLVAANCFAGAR	MGCWPYLTLYK	GTPVDDLDRCCQVHDNCYEK	NMIHCTVPSR	NMIHCTVPSRP	CCQVHDNCYEK	pyro-CCQVHDNCYEK	YIDANYNINFK	MGCWPYLTLYK	KGTPVDDLDR	CDLVAANCFAGAR	GGKGTPVDDLDR	pyro-CDLVAANCFAGAR	NMIHCTVPSR	CGAAVCNCDLVAANCFAGAR
P00602	Acidic phospholipase A2 CM-I (PA2A1_NAJMO)	PLA2	13.2099	53.39	11.86	0.045977	2	0	11	100	NMIHCTVPSR	NMIHCTVPSRP	NMIHCTVPSR	CCQVHDNCYGEAEK	pyro-CCQVHDNCYGEAEK
A4FS04	Acidic phospholipase A2 natratoxin (PA2A_NAJAT)	PLA2	13.1787	82.35	19.33	0.0537815	2	1	48	100	GTPVDDLDR	CCQVHDNCYNEAEK
A0A0F7YYV1	Metalloproteinase (Type III) 2b (A0A0F7YYV1_MICFL)	SVMP	68.7707	48.53	3.26	0.00978063	3	2	7	100	KIPCAAKDVK	CGVGMVCSNR
A0A2D4H710	Uncharacterized protein (Fragment) (A0A2D4H710_MICLE)	SVMP	51.345	53.49	1.75	0.002457	2	0	2	100	EHQMYLLR	SQLTNTPEQDR	DDCDLPEICTGR	AAKDDCDLPEICTGR	CGDGMVCSNR	CGDGMVCSNR	QLTNTPEQDR	pyro-CGDGMVCSNR	KIPCAAKDVK	SAECPTDSFQR	pyro-CGDGMVCSNR
D3TTC2	Zinc metalloproteinase-disintegrin-like atragin (VM3H_NAJAT)	SVMP	69.135	56.44	1.63	0.00408163	3	0	15	100	SQLTNTPEQDR	CGDGMVCSNR	CGDGMVCSNR	QLTNTPEQDR	pyro-CGDGMVCSNR	KIPCAAKDVK	pyro-CGDGMVCSNR	RTKPAYQFSSCSVR	AAKDDCDLPEICTGQ	TPVGLAYIGSICNPK	pyro-CPIMTNQCIALR	DSCFTLNQR	pyro-CPIMTNQCIALR	DRPQCILNKPLST	GTPVGLAYIGSICNPK	GKCPIMTNQCIALR	CPIMTNQCIALR	CPIMTNQCIALR	VSRDSCFTLNQR	RPQCILNKPLST	AYIGSICNPK	GLAYIGSICNPK	DRPQCILNKPL	YVVVDNIMYR
Q9PVK7	Zinc metalloproteinase-disintegrin-like cobrin (VM3_NAJKA)	SVMP	67.6172	58.67	5.33	0.0112144	13	0	270	100	CGDGMVCSNR	CGDGMVCSNR	pyro-CGDGMVCSNR	KIPCAAKDVK	pyro-CGDGMVCSNR	RTKPAYQFSSCSVR	AAKDDCDLPEICTGQ	TPVGLAYIGSICNPK	CPIMTNQCIALR	DSCFTLNQR	CPIMTNQCIALR	DRPQCILNKPLST	GTPVGLAYIGSICNPK	GKCPIMTNQCIALR	pyro-CPIMTNQCIALR	pyro-CPIMTNQCIALR	VSRDSCFTLNQR	RPQCILNKPLST	AYIGSICNPK	GLAYIGSICNPK	DRPQCILNKPL	DPSYGMVEPGTKCGDGMVCSNR	DPSYGMVEPGTK	PSYGMVEPGTK	DPSYGMVEPGTK
R4FIC4	SVMP-Den-9 (R4FIC4_DENDV)	SVMP	68.2524	42.09	5.55	0.004822	13	1	29	100	KIPCAAKDVK	SQLTNTPEQDR	QLTNTPEQDR	HDPDSGMVEPGTK
A0A2D4H725	Disintegrin domain-containing protein (Fragment) (A0A2D4H725_MICLE)	SVMP	10.9819	63.37	14.85	0.0694444	6	0	37	100	RPQCILNKPLST	DDCDLPEICTGR	AAKDDCDLPEICTGR
B5KFV4	Stephensease-1 (B5KFV4_HOPST)	SVMP	68.8347	43.86	1.8	0.00165529	1	0	8	100	CPIMTNQCIALR	CPIMTNQCIALR	pyro-CPIMTNQCIALR	pyro-CPIMTNQCIALR	RPQCILNKPLST	SAECPTDSFQR
A8QL49	Zinc metalloproteinase-disintegrin-like BmMP (VM3_BUNMU)	SVMP	68.9431	62.21	5.37	0.213569	12	5	552	100	DSCFTLNQR	VSRDSCFTLNQR	DRPQCILNKPL	CGDGMVCSDR
D5LMJ3	Zinc metalloproteinase-disintegrin-like atrase-A (VM3A_NAJAT)	SVMP	68.2094	47.28	6.92	0.371276	14	8	382	100	SQLTNTPEQDR	QLTNTPEQDR	PDSRMVEPGTK	EHQEYLLR	ERPQCILNKPSR
D3TTC2	Zinc metalloproteinase-disintegrin-like atragin (VM3H_NAJAT)	SVMP	69.135	56.44	16.97	0.0759415	48	0	875	100	SQLTNTPEQDR	QLTNTPEQDR	DSCFTLNQR	VSRDSCFTLNQR	DRPQCILNKPL	CPIMTNQCIALR	CPIMTNQCIALR	pyro-CPIMTNQCIALR	pyro-CPIMTNQCIALR	RPQCILNKPLST	KIPCAAKDVK	CGDGMVCSNR	CGDGMVCSNR	pyro-CGDGMVCSNR	pyro-CGDGMVCSNR	RTKPAYQFSSCSVR	AAKDDCDLPEICTGQ	TPVGLAYIGSICNPK	DRPQCILNKPLST	GTPVGLAYIGSICNPK	GKCPIMTNQCIALR	AYIGSICNPK	GLAYIGSICNPK	YVVVDNIMYR
D3TTC1	Zinc metalloproteinase-disintegrin-like kaouthiagin-like (VM3KL_NAJAT)	SVMP	66.2488	50.59	8.09	0.0118723	17	0	72	100	DRPQCILNKPL	RPQCILNKPLST	KIPCAAKDVK	DRPQCILNKPLST	VYEMINAVNTK	VYEMINAVNTK	TAPAFQFSSCSIR	RVYEMINAVNTK
Q10749	Snake venom metalloproteinase-disintegrin-like mocarhagin (VM3M1_NAJMO)	SVMP	68.1314	48.77	5.75	0.0102259	11	5	38	100	SQLTNTPEQDR	QLTNTPEQDR	DPNYGMVAPGTK	NDCDFPELCTGR
P25428	Venom nerve growth factor (NGFV_MACLB)	VNGF	27.3006	75.82	4.51	0.00409836	1	0	2	100	IDTACVCVISR	ALTMEGNQASWR	ALTMEGNQASWR
P01140	Venom nerve growth factor (NGFV_NAJNA)	VNGF	13.0141	64.66	20.69	0.0402299	5	0	15	100	ALTMEGNQASWR	ALTMEGNQASWR	NPNPEPSGCR	IDTACVCVITK	CKNPNPEPSGCR
P01140	Venom nerve growth factor (NGFV_NAJNA)	VNGF	13.0141	64.66	19.83	0.0582375	3	0	12	100	ALTMEGNQASWR	ALTMEGNQASWR	NPNPEPSGCR	IDTACVCVITK	CKNPNPEPSGCR

## Sheet: F8
Main Accession	Description	Protein group	MW [kDa]	Possible Coverage [%]	Coverage [%]	Spectrum Counting	Spectrum Counting NSAF	#Peptides	#Unique	#PSMs	Confidence [%]	Sequences
V8P395	Glutathione peroxidase (Fragment) (V8P395_OPHHA)	Others	29.57	81.82	14.02	739.271	0.0640432	5	5	32	100	QEPGQNSEILQGIK	VDCYDSVK	LVILGFPCNQFGK	AKVDCYDSVK
V8N4Y2	Endonuclease domain-containing 1 protein (V8N4Y2_OPHHA)	Others	18.0628	100	45.63	1605.24	0.139063	7	4	59	100	HVSLFHSDCPR	SSTFTLTNIVPQFIK	LNGGAWNNYEQTTMQQMTR	GCQQTFAVVGAVPGDTYIAR	LAQLYNVNHVSLFHSDCPR
P01467	Cytotoxin 1 (3SA1_NAJMO)	3FTx	6.8214	100	73.33	10883.5	0.942837	13	0	626	100	CNQLIPPFWK	RGCIDVCPK	LIPPFWKTCPKGK	AAPMVPVK	AAPMVPVK	AAPMVPVKR	AAPMVPVKR	TCPKGKNLCYK	GCIDVCPKSSLLIK	GCIDVCPK
E2ITZ6	Three-finger toxin (E2ITZ6_NAJAT)	3FTx	9.85106	100	22.09	6630.7	0.574419	3	2	271	100	GCAATCPVRK	LTCLICPEK
P25517	Cytotoxin 5 (3SA5_NAJMO)	3FTx	6.84046	100	76.67	8959.75	0.776185	10	3	597	100	TCPEGKNLCYK	YECCDTDRCN	RGCIDVCPK	LAPKVPVKR	GCIDVCPK	KLIPLFSK
P01399	Weak toxin CM-13b (3NO2D_NAJHA)	3FTx	7.58659	100	33.85	7517.96	0.651282	3	3	55	100	GCAATCPVAK	EIVECCSTDR	GCAATCPVAKPR
P0DSN1	Naniproin (3SAN_NAJNG)	3FTx	6.89047	100	93.33	10352.6	0.896845	16	4	658	100	TCPEGKNLCYK	RGCIDVCPK	LKCNRLIPPFWK	LAPKVPVKR	LIPPFWKTCPEGK	LKCNRLIPPFWKTCPEGK	GCIDVCPK	YMCCTNDK	YMCCTNDK	YMCCTNDKCN	YMCCTNDKCN	GCIDVCPKSSLLIK
P01400	Weak toxin S4C11 (3NO2B_NAJME)	3FTx	7.42448	100	26.15	11081.6	0.96	2	1	283	100	NGENICFK	LTCLICPEK
P84808	Cysteine-rich venom protein kaouthin-2 (CRVP2_NAJKA)	Others	26.1986	85.71	14.71	377.233	0.0326797	4	2	15	100	HYTQIVWYNSHLLGCGAAK	NMLQMEWNSNAAQNAK
Q91132	Cobra venom factor (VCO3_NAJKA)	Others	184.401	81.43	2.01	28.0597	0.00243082	8	5	13	100	GIYTPGSPVLYR	GICVAEPYEIR	INYENAILAR
J3SCS8	Glia-derived nexin-like protein (J3SCS8_CROAD)	Others	44.1411	77.27	6.57	23.3525	0.00202303	4	0	5	100	TYQVPMLAQLSVFR	ASAATTAIVTAR	FTAEAETDLKEPLK
V8NX10	WD repeat and FYVE domain-containing protein 1 (V8NX10_OPHHA)	Others	92.7678	84.89	5.52	27.717	0.00240113	5	1	8	100	MEAPFVSR	TYQVPMLAQLSVFR	ASAATTAIVTAR	IANIVFANSGLK
P00596	Acidic phospholipase A2 1 (PA2A1_NAJKA)	PLA2	16.2603	78.08	25.34	4655.89	0.403341	14	0	976	100	KNMIQCTVPNRSWWDFADYGCYCGR	FADYGCYCGR	NMIQCTVPNRSWWDFADYGCYCGR	GTPVDDLDR	SWWDFADYGCYCGRGGSGTPVDDLDR	TPVDDLDR
P0CG57	Neutral phospholipase A2 homolog taipoxin beta chain 2 (PA2TC_OXYSC)	PLA2	13.3039	100	8.47	1382.76	0.119789	8	3	822	96.6667	RGTPVDDLDR	GTPVDDLDR	TPVDDLDR
P25498	Acidic phospholipase A2 E (PA2AE_NAJOX)	PLA2	13.2198	100	24.37	2408.55	0.208653	6	1	800	100	CTVPSRSWLDFANYGCYCGR	GTPVDDLDR	TPVDDLDR
A7X418	PLA2(IB)-Tri1 (A7X418_TRIBI)	PLA2	16.6085	54.61	13.16	3911.96	0.338894	3	2	69	100	GTPVDELDR	CCQVHDDCYDR
Q45Z45	PLA-1 (Q45Z45_OXYMI)	PLA2	16.9288	100	9.09	89.948	0.00779221	3	0	8	100	GTPVDELDR	CCQVHDDCYGEAEK
Q92085	Neutral phospholipase A2 B (PA2NB_NAJSP)	PLA2	16.1643	78.08	22.6	1974.19	0.171024	13	1	952	100	WHFADYGCYCGR	FADYGCYCGR	NMVQCTVPNRSWWHFADYGCYCGR	GTPVDDLDR	TPVDDLDR
Q92084	Neutral phospholipase A2 muscarinic inhibitor (PA2NA_NAJSP)	PLA2	16.1783	78.08	23.97	4164.75	0.360793	15	3	989	100	WHFADYGCYCGR	FKNMIQCTVPNRSWWHFADYGCYCGR	FADYGCYCGR	NMIQCTVPNRSWWHFADYGCYCGR	NMIQCTVPNRSWWHFADYGCYCGR	GTPVDDLDR	TPVDDLDR
Q92086	Acidic phospholipase A2 C (PA2AC_NAJSP)	PLA2	16.0712	78.08	34.93	2509.48	0.217396	14	1	960	100	KNMVQCTVPNRSWWDFADYGCYCGR	CCQVHDNCYGEAEK	pyro-CCQVHDNCYGEAEK	FADYGCYCGR	GTPVDDLDR	SWWDFADYGCYCGRGGSGTPVDDLDR	TPVDDLDR
P00605	Phospholipase A2 "basic" (PA2B4_NAJNG)	PLA2	13.259	100	93.22	60553.8	5.24579	85	9	6955	100	NCDLVAANCFAGAR	GAAVCNCDLVAANCFAGAR	PWWHFADYGCYCGR	MGCWPYLTLYK	GTPVDDLDRCCQVHDNCYEK	YIDANYNINFKK	AAVCNCDLVAANCFAGAR	NMIHCTVPSR	CCQVHDNCYEKAGK	pyro-CCQVHDNCYEKAGK	NMIHCTVPSRPWWHFADYGCY	CCQVHDNCYEK	CTVPSRPWWHFADYGCYCGR	MGCWPYLTLYKYKCSQGK	pyro-CCQVHDNCYEK	AVCNCDLVAANCFAGAR	NMIHCTVPSRPWWH	WHFADYGCYCGR	NMIHCTVPSRPWWHFADYGCYCGR	FADYGCYCGR	AGKMGCWPYLTLYK	YIDANYNINFK	MGCWPYLTLYK	CTVPSRPWWHFADYGCYCGR	NMIHCTVPSRPWWHFADYGCYCGR	NMIHCTVPSRPWWH	TVPSRPWWHFADYGCYCGR	LTCSGGNSKCGAAVCNCDLVAANCFAGAR	GTPVDDLDR	MGCWPYLTLYKYK	YIDANYNINFKKR	MIHCTVPSRPWWHFADYGCYCGR	NMIHCTVPSRPWWHFADY	CGAAVCNCDLVAANCFAGAR	CDLVAANCFAGAR	TPVDDLDR	GGKGTPVDDLDR	VCNCDLVAANCFAGAR
P00603	Basic phospholipase A2 CM-II (PA2B2_NAJMO)	PLA2	13.2249	100	66.1	4248.89	0.368082	53	5	1952	100	NCDLVAANCFAGAR	CAAAVCNCDLVAANCFAGAR	AAAVCNCDLVAANCFAGAR	PWWHFADYGCYCGR	LGCWPYLTLYK	GNNKCAAAVCNCDLVAANCFAGAR	AAVCNCDLVAANCFAGAR	NMIHCTVPSR	NMIHCTVPSRPWWHFADYGCY	NKCAAAVCNCDLVAANCFAGAR	CTVPSRPWWHFADYGCYCGR	CCQVHDNCYGEAEK	AVCNCDLVAANCFAGAR	NMIHCTVPSRPWWH	WHFADYGCYCGR	NMIHCTVPSRPWWHFADYGCYCGR	FADYGCYCGR	CTVPSRPWWHFADYGCYCGR	NMIHCTVPSRPWWHFADYGCYCGR	CCQVHDNCYGEAEK	NMIHCTVPSRPWWH	TVPSRPWWHFADYGCYCGR	MIHCTVPSRPWWHFADYGCYCGR	NMIHCTVPSRPWWHFADY	CDLVAANCFAGAR	VCNCDLVAANCFAGAR	NMIHCTVPSRPWWHFADYGCY	LTCSGGNNKCAAAVCNCDLVAANCFAGAR	NMIHCTVPSRPW	NMIHCTVPSR	NMIHCTVPSRPWWHF	IHCTVPSRPWWHFADYGCYCGR
P00600	Acidic phospholipase A2 DE-II (PA2A2_NAJME)	PLA2	13.4178	100	27.73	2121.57	0.183792	8	2	807	100	NMIQCTVPNRSWWHFANYGCYCGR	TVPNRSWWHFANYGCYCGR	NMIQCTVPNRSWWHFANYGCYCGR	GTPVDDLDR	TPVDDLDR
P00601	Acidic phospholipase A2 DE-III (PA2A3_NAJME)	PLA2	13.3508	100	27.73	6826.2	0.591355	12	5	869	100	NMIHCTVPNRSWWHFANYGCYCGR	NMIHCTVPNRSWWHFANYGCYCGR	TVPNRSWWHFANYGCYCGR	GTPVDDLDR	TPVDDLDR
P60043	Basic phospholipase A2 1 (Fragment) (PA2B1_NAJSG)	PLA2	13.9931	100	19.05	1313.13	0.113757	14	8	182	100	MIQCTVPKRSWWDFADYGCYCGR	NMIQCTVPKRSWWDFADYGCYCGR	NMIQCTVPKRSWWDFADYGCYCGR	FADYGCYCGR
U3EPF6	Phospholipase A2 21 (U3EPF6_MICFL)	PLA2	15.8331	77.78	6.25	103.065	0.00892857	2	0	3	100	GTPVDDLDK	CCQVHDDCYGEAEK
Q45Z47	Phospholipase A2 OS2 (PA22_OXYSC)	PLA2	16.0926	75.34	6.85	1505.79	0.130447	6	0	792	100	RGTPVDDLDR	GTPVDDLDR	TPVDDLDR
R4FIY6	SVMP-Ver-17 (Fragment) (R4FIY6_9SAUR)	SVMP	56.7195	74.9	8.3	171.018	0.0148153	7	3	29	100	AIMVASTMAHELGHNLGIHH	CGDGMVCSNR	RPQCILNKPLST
Q9PVK7	Zinc metalloproteinase-disintegrin-like cobrin (VM3_NAJKA)	SVMP	67.6172	85.67	2	33.6867	0.00291829	1	0	3	100	DSCFTLNQR	DPSYGMVEPGTK	DRPQCILNKPLST	DRPQCILNKPLSTDIVSPPICGN	CGDGMVCSNR	CPIMTNQCIALR	RPQCILNKPLST
B5KFV1	Carinatease-1 (B5KFV1_TROCA)	SVMP	68.0451	58.72	1.81	20.5763	0.00178253	1	0	7	100	DRPQCILNKPLST	RPQCILNKPLST	SAECPTDSFQR
Q10749	Snake venom metalloproteinase-disintegrin-like mocarhagin (VM3M1_NAJMO)	SVMP	68.1314	76.85	8.37	166.49	0.0144231	15	10	45	100	AIVTPPVCGNYFVER	DPNYGMVAPGTK	NDCDFPELCTGR	DRPQCILNKPSR
D6PXE8	Zinc metalloproteinase-disintegrin-like atrase-B (VM3B_NAJAT)	SVMP	66.2027	78.92	9.61	231.252	0.0200334	14	1	58	100	VYEMINAVNTK	CGDGMVCSK	VYEMINAVNTK	TAPAFQFSSCSIR	DRPQCILNKPLST	DRPQCILNKPLSTDIVSPPICGN	RVYEMINAVNTK	RPQCILNKPLST
P22796	Snake venom metalloproteinase hemorrhagic factor 2 (VM1H2_LACMU)	SVMP	22.5812	53	5	1415.69	0.122642	2	2	34	100	RKPQCILNKP	RKPQCILNK
D3TTC2	Zinc metalloproteinase-disintegrin-like atragin (VM3H_NAJAT)	SVMP	69.135	79.93	3.92	21.8507	0.00189293	3	0	17	100	DRPQCILNKPLST	DRPQCILNKPLSTDIVSPPICGN	RPQCILNKPLST	DSCFTLNQR	CGDGMVCSNR	CPIMTNQCIALR
A0A024AXX7	p-III snake venom metalloprotease (Fragment) (A0A024AXX7_MICIK)	SVMP	68.3036	67.05	2.45	180.552	0.0156413	2	0	25	100	DRPQCILNKPLST	RPQCILNKPLST	CGDGMVCSNR	DDCDLPEICTGR	AAKDDCDLPEICTGR
D5LMJ3	Zinc metalloproteinase-disintegrin-like atrase-A (VM3A_NAJAT)	SVMP	68.2094	75.45	5.77	147.022	0.0127365	6	5	24	100	LQPHAQCDSEECCEK	EHQEYLLR	ERPQCILNKPSR
P01140	Venom nerve growth factor (NGFV_NAJNA)	VNGF	13.0141	100	39.66	208.974	0.0181034	5	0	8	100	GNTVTVMENVNLDNK	IDTACVCVITK	ALTMEGNQASWR	GIDSSHWNSYCTETDTFIK
P01140	Venom nerve growth factor (NGFV_NAJNA)	VNGF	13.0141	100	19.83	472.679	0.0409483	2	0	7	100	GNTVTVMENVNLDNK	IDTACVCVITK	ALTMEGNQASWR	GIDSSHWNSYCTETDTFIK
[truncated: 7 more columns]

## Sheet: F9
Main Accession	Description	Protein group	MW [kDa]	Possible Coverage [%]	Coverage [%]	Spectrum Counting	Spectrum Counting NSAF	#Peptides	#Unique	#PSMs	Confidence [%]	Sequences
A0A2R4N4Q6	Amine oxidase (Fragment) (A0A2R4N4Q6_NAJAT)	Others	57.9265	93.29	4.73	303.352	0.00845666	2	0	30	17.2414	HVVVVGAGMAGLSAAYVLAGAGHK	HVVVVGAGMAGLSAAYVLAGAGHK
P01467	Cytotoxin 1 (3SA1_NAJMO)	3FTx	6.8214	100	45	43846.3	1.22232	12	0	1322	17.5258	CNQLIPPFWK	RGCIDVCPK	MVPVKRGCIDVCPK	MVPVKRGCIDVCPK	AAPMVPVK	AAPMVPVK	AAPMVPVKR	AAPMVPVKR	GCIDVCPK
P01463	Cytotoxin 2 (3SA2_NAJNI)	3FTx	6.8663	100	45	39235.6	1.09379	8	1	1335	18.593	TCPEGKNLCYK	GCIDVCPKNSALVKY	RGCIDVCPK	GCIDVCPKN	GCIDVCPK
P25517	Cytotoxin 5 (3SA5_NAJMO)	3FTx	6.84046	100	80	184991	5.15706	26	20	3746	17.5258	TCPEGKNLCYK	YECCDTDRCN	YECCDTDR	KLIPLFSKTCPEGK	RGCIDVCPK	CKKLIPLFSKTCPEGK	GCIDVCPKSSFLVK	SSFLVKYECCDTDRCN	LIPLFSKTCPEGKN	GCIDVCPKSSF	KKLIPLFSK	CKKLIPLFSK	pyro-CKKLIPLFSK	KLIPLFSK	LVKYECCDTDRCN	CKKLIPLFSKTCPEGK	pyro-CKKLIPLFSKTCPEGK	LIPLFSKTCPEGK	LKCKKLIPLFSKTCPEGK	LKCKKLIPLFSK	GCIDVCPK	SSFLVKYECCDTDR
J3SCS8	Glia-derived nexin-like protein (J3SCS8_CROAD)	Others	44.1411	77.27	5.56	175.84	0.00490196	3	0	5	18.1818	NSEVFQCPVK	ASAATTAIVTAR
P00602	Acidic phospholipase A2 CM-I (PA2A1_NAJMO)	PLA2	13.2099	73.73	17.8	355.048	0.00989783	3	0	8	18.1818	LGCWPYLTLYK	CCQVHDNCYGEAEK	NMIHCTVPSRP	CCQVHDNCYGEAEK	FADYGCYCGR	YIDANYNVNLK
A0A0F7YYZ6	Phospholipase A2 2ac (A0A0F7YYZ6_MICFL)	PLA2	16.0745	77.78	9.72	747.319	0.0208333	2	0	10	17.2414	CCQVHDDCYGEAEK	pyro-CCQVHDDCYGEAEK
P00604	Basic phospholipase A2 CM-III (PA2B3_NAJMO)	PLA2	13.293	100	51.69	730.171	0.0203553	8	0	27	17.2414	CGAAVCNCDLVAANCFAGAR	pyro-CGAAVCNCDLVAANCFAGAR	NMIHCTVPSRP	GTPVDDLDR	pyro-CCQVHDNCYEK	FADYGCYCGR
P00602	Acidic phospholipase A2 CM-I (PA2A1_NAJMO)	PLA2	13.2099	73.73	11.86	1546.18	0.0431034	2	0	13	17.2414	LGCWPYLTLYK	CCQVHDNCYGEAEK	NMIHCTVPSRP	CCQVHDNCYGEAEK	FADYGCYCGR	YIDANYNVNLK
D5LMJ3	Zinc metalloproteinase-disintegrin-like atrase-A (VM3A_NAJAT)	Others	68.2094	75.45	4.45	313.287	0.00873362	4	4	10	18.1818	LQPHAQCDSEECCEK	ERPQCILNKPSR
Q10749	Snake venom metalloproteinase-disintegrin-like mocarhagin (VM3M1_NAJMO)	Others	68.1314	76.85	8.05	427.952	0.0119302	5	3	18	17.5258	DRPQCILNKPSR	DPNYGMVAPGTK	NDCDFPELCTGR	VTPPVCGNYFVER
P61898	Venom nerve growth factor (NGFV_NAJAT)	Others	13.0552	100	30.17	850.398	0.0237069	3	0	4	17.2414	ALTMEGNQASWR	SYCTETDTFIK	CKNPNPEPSGCR

## Sheet: F10
Main Accession	Description	Protein group	MW [kDa]	Possible Coverage [%]	Coverage [%]	Spectrum Counting NSAF	#Peptides	#Unique	#PSMs	Confidence [%]	Sequences
P01467	Cytotoxin 1 (3SA1_NAJMO)	3FTx	6.8214	100	48.33	1.36824	15	0	998	100	CNQLIPPFWK	RGCIDVCPK	AAPMVPVK	GCIDVCPK	AAPMVPVKR	MVPVKRGCIDVCPK	LKCNQLIPPFWK
P01452	Cytotoxin 4 (3SA4_NAJMO)	3FTx	6.7104	100	31.67	0.0714286	4	2	37	100	YVCCSTDR	TCPEGKNLCYK
P25517	Cytotoxin 5 (3SA5_NAJMO)	3FTx	6.84046	100	93.33	18.972	16	12	2174	100	TCPEGKNLCYK	YECCDTDRCN	RGCIDVCPK	SSFLVKYECCDTDRCN	LAPKVPVKR	LIPLFSKTCPEGK	LKCKKLIPLFSK	GCIDVCPK	SSFLVKYECCDTDR	YECCDTDR	KLIPLFSKTCPEGK	VKYECCDTDR	GCIDVCPKSSFLVK	KLIPLFSK	CKKLIPLFSK
P01399	Weak toxin CM-13b (3NO2D_NAJHA)	3FTx	7.58659	100	18.46	0.0923077	2	2	7	100	GCAATCPVAK	GCAATCPVAKPR
P0DSN1	Naniproin (3SAN_NAJNG)	3FTx	6.89047	100	63.33	0.767054	9	4	899	100	TCPEGKNLCYK	RGCIDVCPK	LAPKVPVKR	GCIDVCPK	YMCCTNDKCN	YMCCTNDKCN
P01457	Cytotoxin 5 (3SA5_NAJHH)	3FTx	6.76826	100	26.67	0.797019	5	0	889	100	TCPEGKNLCYK	RGCIDVCPK	GCIDVCPK	GCIDVCPKNSALVKY	GCIDVCPKN
P86382	Cytotoxin 7 (3SA7_NAJNA)	3FTx	6.78736	100	40	0.830556	7	1	900	100	RGCIDVCPK	LIPLAYKTCPAGKD	GCIDVCPK	GCIDVCPKN
P01462	Cytotoxin 2 (3SA2_NAJHA)	3FTx	6.85331	100	31.67	1.0163	5	0	879	100	TCPEGKNLCYK	YMCCNTDK	RGCIDVCPK	YMCCNTDKCN	GCIDVCPK
D2YVK1	C-type lectin galactose-binding isoform (LECG_HOPST)	C type lectin	18.5547	31.65	5.7	0.153125	4	2	55	100	YIWEWTDR	NYIWEWTDR
D2YVI2	C-type lectin galactose-binding isoform (LECG_PSEAU)	C type lectin	18.6748	31.65	6.33	0.025	2	0	15	100	YIWEWTDR	GQGHVWIGLR	GHVWIGLR	KYIWEWTDR
Q90WI6	C-type lectin BML-1 (LECG1_BUNMU)	C type lectin	18.694	44.3	5.06	0.0169492	2	0	6	100	YIWEWTDR	CPIDWLPK	GHVWIGLR	KYIWEWTDR
D2YVI2	C-type lectin galactose-binding isoform (LECG_PSEAU)	C type lectin	18.6748	31.65	5.7	0.1375	2	0	56	100	YIWEWTDR	CPIDWLPK	GHVWIGLR	KYIWEWTDR
A0A2D4LE33	Uncharacterized protein (Fragment) (A0A2D4LE33_9SAUR)	Ig-like SSF48726	60.9002	59.23	8.04	0.0311486	5	0	32	100	EDETFTCK	ATEWKEDETFTCK	TLEKDSVGEPK	VLPPSLEELNLR	GGYTIWSK
V8P9R0	Uncharacterized protein (V8P9R0_OPHHA)	Ig-like SSF48726	190.977	51.29	1.94	0.0033609	4	1	13	100	EQQEITTGITTSK	VLPPSLEELNLR	GGYTIWSK
A0A2D4EU10	Uncharacterized protein (Fragment) (A0A2D4EU10_MICCO)	Ig-like SSF48726	38.3883	61.89	5.73	0.107302	3	0	39	100	EDETFTCK	ATEWKEDETFTCK	ISNIPPEADYSK	GGYTIWSK
V8NBD1	Pregnancy-specific beta-1-glycoprotein 5 (V8NBD1_OPHHA)	Ig-like SSF48726	25.8419	61.4	8.33	0.0440415	2	2	12	100	SPATCNWFR	VVLLFLDDPR
V8NFA2	Ig-like domain-containing protein (Fragment) (V8NFA2_OPHHA)	Ig-like SSF48726	71.6499	65.75	1.78	0.0179704	4	3	14	100	KWDALPGYNQR	WDALPGYNQR
A8QL54	Complement-depleting factor (Fragment) (A8QL54_BUNFA)	Others	142.747	67.97	14.36	0.0120953	25	1	138	100	VELIYNPAFCSASTEGQR	HFEVGFIQPGSVK	VLMAASTGR	VGLVAVDK	IKLEGDPGAR	GNANSLNQIK	LNEDFTVSASGDGK	GDGQNLVTMNLR	IQKPGAAMK	HLIITPSGCGEQN	CQEALNLK	ITPDLIPSFR	HLIITPSGCGE	KCQEALNLK	GICVAEPYEITVMK	FYHPDKGTGLLNK	YFTYLILTK	ASSSWLTAYVVK
A0A2R4N4Q6	Amine oxidase (Fragment) (A0A2R4N4Q6_NAJAT)	Others	57.9265	61.34	2.37	0.0105708	2	0	7	100	SASQLYQESLRK	SDALFSYEK	STTDLPSR	VTLLEASER	KFWEADGIHGGK	SASQLYQESLR	REIQALCYPSIK	AIAEMVHLNAR	DLSLIHDLPK	FWEADGIHGGK	EIQALCYPSIK	VTYQTPAK
A0A2R4N4Q6	Amine oxidase (Fragment) (A0A2R4N4Q6_NAJAT)	Others	57.9265	61.34	1.58	0.00422833	1	0	4	100	SASQLYQESLRK	SDALFSYEK	STTDLPSR	VTLLEASER	KFWEADGIHGGK	SASQLYQESLR	REIQALCYPSIK	AIAEMVHLNAR	DLSLIHDLPK	FWEADGIHGGK	EIQALCYPSIK	VTYQTPAK
V8P395	Glutathione peroxidase (Fragment) (V8P395_OPHHA)	Others	29.57	66.67	14.39	0.0365006	8	4	28	100	QEPGQNSEILQGIK	QEPGQNSEILQGIK	VDCYDSVKG	VDCYDSVK	LVILGFPCNQFGK	AKVDCYDSVK
R4FID0	Amine oxidase (R4FID0_DENDV)	Others	61.5205	77.12	5.72	0.0316761	7	3	41	100	STTDLPSR	KFWEADGIHGGK	RIYFEPPLPAK	FWEADGIHGGK	IYFEPPLPAK
A0A2R4N4Q6	Amine oxidase (Fragment) (A0A2R4N4Q6_NAJAT)	Others	57.9265	61.34	8.48	0.0199839	6	0	28	100	SASQLYQESLRK	SDALFSYEK	STTDLPSR	VTLLEASER	KFWEADGIHGGK	SASQLYQESLR	REIQALCYPSIK	AIAEMVHLNAR	DLSLIHDLPK	FWEADGIHGGK	EIQALCYPSIK	VTYQTPAK
A0A098LZG4	Protein CYR61 (A0A098LZG4_9SAUR)	Others	41.7009	80.85	6.12	0.0130435	2	2	6	100	FTYAGCSSVK	VQFHCDDGETFTK
A0A2R4N4Q6	Amine oxidase (Fragment) (A0A2R4N4Q6_NAJAT)	Others	57.9265	61.34	6.11	0.011	5	0	19	100	SASQLYQESLRK	SDALFSYEK	STTDLPSR	VTLLEASER	KFWEADGIHGGK	SASQLYQESLR	REIQALCYPSIK	AIAEMVHLNAR	DLSLIHDLPK	FWEADGIHGGK	EIQALCYPSIK	VTYQTPAK
A0A2I4HXH5	Venom 5'-nucleotidase (A0A2I4HXH5_NAJAT)	Others	58.1616	62.76	6.43	0.0113317	5	0	16	100	QVPVVQAYAFGK	VGIIGYTTK	VFPAMEGR	LTTLGVNK	ETPVLSNPGPYLEFR	IINVGSEK	VVSLNVLCTECR	LTILHTNDVHAR	QVPVVQAYAFGK	ISGYILPYK	VPTYVPLEMEK	HGQGTGELLQVSGIK	NVKFPILSANIRPK	EVVHFMNSLR	FPILSANIRPK
A0A0F7YZM6	Ecto-5'-nucleotidase 1a (A0A0F7YZM6_MICFL)	Others	62.9853	63.24	5.75	0.0115487	5	0	20	100	QVPVVQAYAFGK	VGIIGYTTK	VFPAMEGR	LTTLGVNK	ETPVLSNPGPYLEFR	IINVGSEK	VVSLNVLCTECR	LTILHTNDVHAR	QVPVVQAYAFGK	ISGYILPYK	HGQGTGELLQVSGIK	NVKFPILSANIRPK	IIALGHSGFK	EVVHFMNSLR	FPILSANIRPK
A0A2I4HXH5	Venom 5'-nucleotidase (A0A2I4HXH5_NAJAT)	Others	58.1616	62.76	24.95	0.0417792	19	0	81	100	QVPVVQAYAFGK	VGIIGYTTK	VFPAMEGR	LTTLGVNK	ETPVLSNPGPYLEFR	IINVGSEK	VVSLNVLCTECR	LTILHTNDVHAR	QVPVVQAYAFGK	ISGYILPYK	VPTYVPLEMEK	HGQGTGELLQVSGIK	NVKFPILSANIRPK	EVVHFMNSLR	FPILSANIRPK
P84805	Cysteine-rich venom protein kaouthin-1 (CRVP1_NAJKA)	Others	26.8286	57.32	11.72	0.00880104	4	0	10	100	EIVDLHNSLR	VLEGIQCGESIYMSSNAR
Q7T1K6	Cysteine-rich venom protein natrin-1 (CRVP1_NAJAT)	Others	26.8646	46.03	4.18	0.0041841	1	0	1	100	EIVDLHNSLR	QSSCQDDWIK	VLEGIQCGESIYMSSNAR
Q91132	Cobra venom factor (VCO3_NAJKA)	Others	184.401	61.14	27.89	0.0187271	86	28	428	100	LASTQFEATAAR	AGISHEIICGGVR	ACETNVDYVYK	AAFLECCR	GIYTPGSPVLYR	TLITPAVLR	KATNYLLK	HFEVGFIQPGSVK	VLMAASTGR	TFYNAQLQEK	VGLVAVDK	TICNDYVNSLDSSIKK	LIITPSGCGEQNMIR	GIYTPGSPVLY	VVPEGVQK	YFTYLILNKG	VYSYYNLDEK	LDTTEQWETLGINR	GICVAEPYEIR	MVAGISHEIICGGVR	ICIGNVCR	VFSMDHNTSK	CAGETCSSLNHQER	QSSFLFIQTDK	LNHLIITPSGCGEQNMIR	ITPSGCGEQNMIR	ADHSYAAFTNR	IPIIDGDGK	KFDQTGPIVR	DTCMGTLVVK	IKLEGDPGAR	KVVPEGVQK	QALAEYEIQMPTHK	DTCMGTLVVKG	QALAEYEIQMPTHK	FIDLQMPYSVVK	HLIITPSGCGEQN	QALAEYEIQMPTHK	VNDDYLIWGSR
I2C090	Ophiophagus venom factor (VCO3_OPHHA)	Others	183.812	59.96	14.5	0.0109957	50	6	230	100	AGISHEIICGGVR	DKVSHSEDECLQFK	AAFLECCR	GIYTPGSPVLYR	KLDDKVPDTEIETK	HFEVGFIQPGSVK	VGLVAVDK	LIITPSGCGEQNMIR	GIYTPGSPVLY	VVPEGVQK	MVAGISHEIICGGVR	LNHLIITPSGCGEQNMIR	ITPSGCGEQNMIR	KFDQTGPIVR	DTCMGTLVVK	KVVPEGVQK	VSHSEDECLQFK	DTCMGTLVVKG	TDTEEQILVEAHGDNTPK	HLIITPSGCGEQN	ISHEIICGGVR	MVAGISHEIICGGVR	VPDTEIETK	YEVDNNMAQK	HSEDECLQFK	ITPDLIPSFR	HLIITPSGCGE	VAGISHEIICGGVR	SIPDSLTR	FDQTGPIVR	YEVDNNMAQK	DTCMGTLVVK	FYHPDKGTGLLNK	VDMNPAGDMLVTPTIKIPAE	QLDIFVHDFPR	KYVLPSFEVHLQPSEK
J3SCS8	Glia-derived nexin-like protein (J3SCS8_CROAD)	Others	44.1411	65.66	10.86	0.0187675	5	2	12	100	NSEVFQCPVK	SENIYVSQLLQK	IEVSEDGTK	ASAATTAIVTAR
V8NX10	WD repeat and FYVE domain-containing protein 1 (V8NX10_OPHHA)	Others	92.7678	56.35	4.68	0.00669895	5	1	11	100	NSEVFQCPVK	MEAPFVSR	IEVSEDGTK	ASAATTAIVTAR
Q4JHE2	L-amino-acid oxidase (OXLA_NOTSC)	Others	59.0209	64.41	7.54	0.0106591	6	1	27	100	STTDLPSR	VTLLEASER	KFWEADGIHGGK	YPVEPSEEGK	FWEADGIHGGK
A8QL51	L-amino-acid oxidase (OXLA_BUNMU)	Others	58.774	68.47	5.61	0.0208933	6	3	27	100	STTDLPSR	RSPLEECFR	KFWEADGIHGGK	SPLEECFR	FWEADGIHGGK
Q7LZI1	Phospholipase A2 inhibitor 31 kDa subunit (PLIB_NAJKA)	Others	20.4384	63.3	9.04	0.022409	3	2	5	100	NCFSSSICK	CINIAGYR
A0A024AYB1	Trypsin-like serine protease (A0A024AYB1_MICIK)	Others	28.4832	38.85	5.38	0.0159574	1	0	3	100	FPCAQLLEPGVYTK	LGVHNVHVHY
A0A182C5R8	Papilin (Fragment) (A0A182C5R8_9SAUR)	Others	20.5196	60.66	12.57	0.0261438	2	2	6	100	YHTIEECQR	SCEPFIYHGCPGNR	YHTIEECQR
A0A098LWT3	Dipeptidylpeptidase 4 (A0A098LWT3_PYTRG)	Others	86.0509	51.06	2.92	0.00108696	2	0	2	100	FQPSEPYFASDK	CGIAVAPVSR
A0A024AYB1	Trypsin-like serine protease (A0A024AYB1_MICIK)	Others	28.4832	38.85	3.85	0.00531915	2	0	3	100	FPCAQLLEPGVYTK	LGVHNVHVHY
J3SCW6	Platelet-derived growth factor subunit A preproprotein (J3SCW6_CROAD)	Others	22.5616	51.53	9.69	0.00382653	2	0	3	100	SVEEAIPAVCK	TVIYEIPR
P01140	Venom nerve growth factor (NGFV_NAJNA)	Others	13.0141	64.66	20.69	0.0394499	5	0	14	100	CKNPNPEPSGCR	NPNPEPSGCR	IDTACVCVITK	ALTMEGNQASWR
P01140	Venom nerve growth factor (NGFV_NAJNA)	Others	13.0141	64.66	19.83	0.0448276	3	0	8	100	CKNPNPEPSGCR	NPNPEPSGCR	IDTACVCVITK	ALTMEGNQASWR
P0CG57	Neutral phospholipase A2 homolog taipoxin beta chain 2 (PA2TC_OXYSC)	PLA2	13.3039	68.64	17.8	0.0677966	3	2	34	100	CCQVHDECYATA	GTPVDDLDR
P00605	Phospholipase A2 "basic" (PA2B4_NAJNG)	PLA2	13.259	62.71	64.41	0.262078	17	12	196	100	NCDLVAANCFAGAR	MGCWPYLTLYK	NMIHCTVPSR	NMIHCTVPSRP	CCQVHDNCYEK	YIDANYNINFK	CGAAVCNCDLVAAN	GTPVDDLDR	CGAAVCNCDLVAANCFAGAR	GGKGTPVDDLDR	NMIHCTVPSR
P00602	Acidic phospholipase A2 CM-I (PA2A1_NAJMO)	PLA2	13.2099	53.39	39.83	0.15894	8	4	48	100	LGCWPYLTLYK	NMIHCTVPSR	NMIHCTVPSRP	CCQVHDNCYGEAEK	YIDANYNVNLK
A4FS04	Acidic phospholipase A2 natratoxin (PA2A_NAJAT)	PLA2	13.1787	82.35	19.33	0.0297119	3	0	27	100	CCQVHDNCYNEAEK	GTPVDDLDR
A0A0F7ZB46	Aminopeptidase (A0A0F7ZB46_CROAD)	SVMP	107.296	59.64	4.82	0.00296524	4	0	10	100	VLASTQFEATAAR	MAFPCFDEPALK	YQLPEFDTEK	TSLLTFACVR
A0A2H6MYF4	Disintegrin domain-containing protein (Fragment) (A0A2H6MYF4_MICLE)	SVMP	24.8301	58.77	9.21	0.0473635	3	0	29	100	CILNKPLST	IPCAAKDVK	DPSYGMVEPGTK	DRPQCILNKPLST	CGDGMVCSNR	LQHEAQCDSEECCEK	CGDGMVCSNR	DRPQCILNK	RPQCILNKPLST
B5G6F7	Metalloproteinase (B5G6F7_DEMVE)	SVMP	68.2674	53.03	7.2	0.00951444	9	3	46	100	CILNKPLST	DPDYGMVAPGTK	IPCAAKDVK	RPQCILNKPLST	SAECPTDSFQR
D3TTC2	Zinc metalloproteinase-disintegrin-like atragin (VM3H_NAJAT)	SVMP	69.135	59.22	13.7	0.0463567	28	0	191	100	YIGSICNPK	SQLTNTPEQDR	CILNKPLST	PVGLAYIGSICNPK	CPIMTNQCIALR	DSCFTLNQR	IPCAAKDVK	CPIMTNQCIALR	DRPQCILNKPLST	CGDGMVCSNR	GTPVGLAYIGSICNPK	LQHEAQCDSEECCEK	CGDGMVCSNR	QLTNTPEQDR	CPIMTNQCIALR	DRPQCILNK	GLAYIGSICNPK	RPQCILNKPLST	AYIGSICNPK
D3TTC1	Zinc metalloproteinase-disintegrin-like kaouthiagin-like (VM3KL_NAJAT)	SVMP	66.2488	53.46	13.32	0.0195375	22	0	103	100	RTAPAFQFSSCSIR	CIPGPCIMLK	CILNKPLST	CGDGMVCSK	VYEMINAVNTK	TAPAFQFSSCSIR	IPCAAKDVK	DRPQCILNKPLST	RVYEMINAVNTK	DRPQCILNK	FEVKPAASVTLK	RPQCILNKPLST	RTAPAFQFSSC
R4G2D3	SVMP-Aca-4 (R4G2D3_9SAUR)	SVMP	68.5006	53.28	10.16	0.00709072	12	1	55	100	SQLTNTPEQDR	CILNKPLST	LQHEAQCDSEECCEK	VTPPVCGNYFVER	QLTNTPEQDR	RPQCILNKPLST	SAECPTDSFQR
Q10749	Snake venom metalloproteinase-disintegrin-like mocarhagin (VM3M1_NAJMO)	SVMP	68.1314	57.14	30.05	0.11092	54	47	344	100	QMGHNLGMNDDR	STSMVAITMAH	AAKNDCDFPELCTGR	VYEMVNALNTMYR	PNYGMVAPGTK	AIVTPPVCGNYFVER	SQLTNTPEQDR	DPNYGMVAPGTK	NDCDFPELCTGR	AIVTPPVCGN	AIVTPPVCGNYFVERG	SMICHCPPPSK	DRPQCILNKPSRK	NSMICHCPPPSKDPNYGMVAPGTK	KNSMICHCPPPSK	CGSPEDCQNTCCDAATCK	AHQMGHNLGMNDDR	SMICHCPPPSKDPNYGMVAPGTK	GEECDCGSPEDCQNTCCDAATCK	ILCAAKDVK	SVAVVQDHSK	DRPQCILNKPSR	STSMVAITMAH	YVVVDNVMYR	KAIVTPPVCGN	VTPPVCGNYFVER	VYEMVNALNTMYR	NSMICHCPPPSK	LQHEAQCDSGECCEK	VYEMVNALNTMYR	QLTNTPEQDR	RVYEMVNALNTMYR	DRPQCILNK	KAIVTPPVCGNYFVER	DCDFPELCTGR	QMGHNLGMNDDR	DPNYGMVAPGTK	STSMVAITMAH
A0A0F7YYV1	Metalloproteinase (Type III) 2b (A0A0F7YYV1_MICFL)	SVMP	68.7707	54.07	3.91	0.0265241	4	2	20	100	IPCAAKDVK	AAKNDCDLPELCTGR
A0A024AXX7	p-III snake venom metalloprotease (Fragment) (A0A024AXX7_MICIK)	SVMP	68.3036	55.3	2.45	0.100568	5	0	61	100	SQLTNTPEQDR	DDCDLPEICTGR	CILNKPLST	AAKDDCDLPEICTGR	DRPQCILNKPLST	CGDGMVCSNR	QLTNTPEQDR	DRPQCILNK	CGDGMVCSNR	RPQCILNKPLST
A0A194AR91	Metalloproteinase type III 2 (A0A194AR91_9SAUR)	SVMP	68.952	53.18	2.45	0.0683371	3	0	44	100	SQLTNTPEQDR	CILNKPLST	IPCAAKDVK	DRPQCILNKPLST	CGDGMVCSNR	LQHEAQCDSEECCEK	DDCDLPEFCTGR	CGDGMVCSNR	QLTNTPEQDR	DRPQCILNK	RPQCILNKPLST	QLTNTPEQDR	SAECPTDSFQR	AAKDDCDLPEFCTGR
A8QL49	Zinc metalloproteinase-disintegrin-like BmMP (VM3_BUNMU)	SVMP	68.9431	67.75	4.56	0.0116071	7	3	40	100	DSCFTLNQR	CGDGMVCSDR	DRPQCILNK
D5LMJ3	Zinc metalloproteinase-disintegrin-like atrase-A (VM3A_NAJAT)	SVMP	68.2094	52.88	9.39	0.0891557	11	7	80	100	SQLTNTPEQDR	PDSRMVEPGTK	LQPHAQCDSEECCEK	EHQEYLLR	QLTNTPEQDR	ERPQCILNKPSR	QLTNTPEQDR
[truncated: 26 more columns]
